# Supplementary material for: N′-[1-(4-Nitro­phen­yl)ethyl­idene]acetohydrazide
Source: Acta Crystallogr Sect E Struct Rep Online. 2008 Dec 10;65(Pt 1):o74. doi: 10.1107/S1600536808040919 (PMC2967984; doi:10.1107/S1600536808040919)
Supplement: Supplementary file 1 [file e-65-00o74-sup1.cif]

##############################################################################
###                                                                        ###
###        Electronic paper (Acta Crystallographica Section E)             ###
###                                                                        ###
##############################################################################
#                                                                            #
# This CIF contains the data in a paper accepted for publication in Acta     #
# Crystallographica Section E. It conforms to the requirements of Notes      #
# for Authors for Section E, and has been peer reviewed under the auspices   #
# of the IUCr Commission on Journals.                                        #
#                                                                            #
# Full details of the Crystallographic Information File format               #
# are given in the paper "The Crystallographic Information File (CIF):       #
# a New Standard Archive File for Crystallography" by S. R. Hall, F. H.      #
# Allen and I. D. Brown [Acta Cryst. (1991), A47, 655-685].                  #
#                                                                            #
# The current version of the core CIF dictionary is obtainable from          #
# ftp://ftp.iucr.org/pub/cif_core.dic. The current version number is 2.4.    #
#                                                                            #
# Software is freely available for graphical display of the structure(s) in  #
# this CIF.  For information consult the CIF home page http://www.iucr.org/  #
# cif/home.html                                                              #
#                                                                            #
# This file may be used for bona fide research purposes within the           #
# scientific community so long as proper attribution is given to the journal # 
# article from which it was obtained.                                        #
#                                                                            #
##############################################################################
                                             
data_global
_audit_creation_method     'form.cif (version 2.0)'
_journal_data_validation_number     ?
_journal_date_recd_electronic     2008-10-28
_journal_date_accepted     2008-12-04
_journal_name_full     'Acta Crystallographica, Section E'
_journal_year     2009
_journal_volume     65
_journal_issue      1
_journal_page_first     o74
_journal_page_last     o74
_journal_paper_category     QO
_journal_coeditor_code     AT2663
_publ_contact_author_name     'Fang-Fang Jian'
_publ_contact_author_address
;
Microscale Science Institute,
Weifang University,
Weifang 261061,
People's Republic of China
;
_publ_contact_author_email     'ffjian2008@163.com'
_publ_contact_author_fax     '86-0536-8785802'
_publ_contact_author_phone     '86-0536-8785802'
_publ_section_title
;
<i>N</i>'-[1-(4-Nitrophenyl)ethylidene]acetohydrazide
;
loop_
    _publ_author_name
    _publ_author_address
    'Yu-Feng Li'
;
  Microscale Science Institute,
  Department of Chemistry and Chemical Engineering,
  Weifang University,
  Weifang 261061,
  People's Republic of China
;
    'Lian-Cai Du'
;
  Microscale Science Institute,
  Bioengineering Institute,
  Weifang University,
  Weifang 261061,
  People's Republic of China
;
    'Fang-Fang Jian'
;
  Microscale Science Institute,
  Weifang University,
  Weifang 261061,
  People's Republic of China
;
data_I
_audit_creation_method     SHELXL-97
_chemical_name_systematic
;
<i>N</i>'-[1-(4-Nitrophenyl)ethylidene]acetohydrazide
;
_chemical_name_common     ?
_chemical_formula_moiety     'C10 H11 N3 O3'
_chemical_formula_sum     'C10 H11 N3 O3'
_chemical_formula_iupac     'C10 H11 N3 O3'
_chemical_formula_weight     221.22
_chemical_melting_point     ?
_symmetry_cell_setting     triclinic
_symmetry_space_group_name_H-M     'P -1'
_symmetry_space_group_name_Hall     '-P 1'
loop_
    _symmetry_equiv_pos_as_xyz
    'x, y, z'
    '-x, -y, -z'
_cell_length_a     8.4453(17)
_cell_length_b     9.5438(19)
_cell_length_c     14.820(3)
_cell_angle_alpha     72.66(3)
_cell_angle_beta     77.37(3)
_cell_angle_gamma     75.59(3)
_cell_volume     1090.7(4)
_cell_formula_units_Z     4
_cell_measurement_reflns_used     1553
_cell_measurement_theta_min     2.92
_cell_measurement_theta_max     23.03
_cell_measurement_temperature     293(2)
_exptl_crystal_description     block
_exptl_crystal_colour     yellow
_exptl_crystal_size_max     0.25
_exptl_crystal_size_mid     0.20
_exptl_crystal_size_min     0.18
_exptl_crystal_density_diffrn     1.347
_exptl_crystal_density_meas     ?
_exptl_crystal_density_method     'not measured'
_exptl_crystal_F_000     464
_exptl_absorpt_coefficient_mu     0.102
_exptl_absorpt_correction_type     none
_exptl_absorpt_process_details     ?
_exptl_absorpt_correction_T_min     ?
_exptl_absorpt_correction_T_max     ?
_exptl_special_details
;
;
_diffrn_ambient_temperature     273(2)
_diffrn_radiation_type     MoK\a
_diffrn_radiation_wavelength     0.71073
_diffrn_radiation_source     'fine-focus sealed tube'
_diffrn_radiation_monochromator     graphite
_diffrn_measurement_device_type     'Bruker SMART CCD area-detector'
_diffrn_measurement_method     '\f and \w'
_diffrn_detector_area_resol_mean     ?
_diffrn_reflns_number     6035
_diffrn_reflns_av_R_equivalents     0.0267
_diffrn_reflns_av_sigmaI/netI     0.0410
_diffrn_reflns_theta_min     2.28
_diffrn_reflns_theta_max     25.50
_diffrn_reflns_theta_full     25.50
_diffrn_measured_fraction_theta_max     0.991
_diffrn_measured_fraction_theta_full     0.991
_diffrn_reflns_limit_h_min     -10
_diffrn_reflns_limit_h_max     10
_diffrn_reflns_limit_k_min     -8
_diffrn_reflns_limit_k_max     11
_diffrn_reflns_limit_l_min     -17
_diffrn_reflns_limit_l_max     17
_diffrn_standards_number     ?
_diffrn_standards_interval_count     ?
_diffrn_standards_interval_time     ?
_diffrn_standards_decay_%     ?
_refine_special_details
;
Refinement of <i>F</i>^2^ against ALL reflections. The weighted <i>R</i>-factor
<i>wR</i> and goodness of fit <i>S</i> are based on <i>F</i>^2^, conventional
<i>R</i>-factors <i>R</i> are based on <i>F</i>, with <i>F</i> set to zero for
negative <i>F</i>^2^. The threshold expression of <i>F</i>^2^ >
\s(<i>F</i>^2^) is used only for calculating <i>R</i>-factors(gt) <i>etc</i>.
and is not relevant to the choice of reflections for refinement.
<i>R</i>-factors based on <i>F</i>^2^ are statistically about twice as large
as those based on <i>F</i>, and <i>R</i>- factors based on ALL data will be
even larger.
;
_reflns_number_total     4037
_reflns_number_gt     2570
_reflns_threshold_expression     I>2\s(I)
_refine_ls_structure_factor_coef     Fsqd
_refine_ls_matrix_type     full
_refine_ls_R_factor_all     0.0822
_refine_ls_R_factor_gt     0.0516
_refine_ls_wR_factor_gt     0.1353
_refine_ls_wR_factor_ref     0.1585
_refine_ls_goodness_of_fit_ref     1.041
_refine_ls_restrained_S_all     1.041
_refine_ls_number_reflns     4037
_refine_ls_number_parameters     297
_refine_ls_number_restraints     0
_refine_ls_hydrogen_treatment     mixed
_refine_ls_weighting_scheme     calc
_refine_ls_weighting_details
         'calc w=1/[\s^2^(Fo^2^)+(0.0784P)^2^+0.1468P] where P=(Fo^2^+2Fc^2^)/3'
_atom_sites_solution_hydrogens     geom
_atom_sites_solution_primary     direct
_atom_sites_solution_secondary     difmap
_refine_ls_shift/su_max     0.000
_refine_ls_shift/su_mean     0.000
_refine_diff_density_max     0.215
_refine_diff_density_min     -0.210
_refine_ls_extinction_method     none
_refine_ls_extinction_coef     ?
loop_
    _atom_type_symbol
    _atom_type_description
    _atom_type_scat_dispersion_real
    _atom_type_scat_dispersion_imag
    _atom_type_scat_source
    'C' 'C' 0.0033 0.0016
                         'International Tables Vol C Tables 4.2.6.8 and 6.1.1.4'
    'H' 'H' 0.0000 0.0000
                         'International Tables Vol C Tables 4.2.6.8 and 6.1.1.4'
    'N' 'N' 0.0061 0.0033
                         'International Tables Vol C Tables 4.2.6.8 and 6.1.1.4'
    'O' 'O' 0.0106 0.0060
                         'International Tables Vol C Tables 4.2.6.8 and 6.1.1.4'
_computing_data_collection     'SMART (Bruker, 1997)'
_computing_cell_refinement     'SAINT (Bruker, 1997)'
_computing_data_reduction     'SAINT (Bruker, 1997)'
_computing_structure_solution     'SHELXS97 (Sheldrick, 2008)'
_computing_structure_refinement     'SHELXL97 (Sheldrick, 2008)'
_computing_molecular_graphics     'SHELXTL (Sheldrick, 2008)'
_computing_publication_material     'SHELXTL (Sheldrick, 2008)'
loop_
    _atom_site_type_symbol
    _atom_site_label
    _atom_site_fract_x
    _atom_site_fract_y
    _atom_site_fract_z
    _atom_site_U_iso_or_equiv
    _atom_site_adp_type
    _atom_site_calc_flag
    _atom_site_refinement_flags
    _atom_site_occupancy
    _atom_site_disorder_assembly
    _atom_site_disorder_group
    N N5 0.6357(2) 0.18317(19) 0.43057(12) 0.0478(4) Uani d . 1 . .
    N N4 0.6040(2) 0.3087(2) 0.46328(13) 0.0517(5) Uani d . 1 . .
    C C20 0.7190(3) -0.0804(3) 0.37732(16) 0.0553(6) Uani d . 1 . .
    H H20A 0.7913 -0.0577 0.4076 0.066 Uiso calc R 1 . .
    O O4 0.6882(2) 0.4455(2) 0.53613(14) 0.0762(6) Uani d . 1 . .
    C C13 0.5290(2) 0.1642(2) 0.38741(14) 0.0463(5) Uani d . 1 . .
    C C15 0.5727(3) 0.0223(2) 0.35793(14) 0.0458(5) Uani d . 1 . .
    C C18 0.6510(3) -0.2475(3) 0.30826(16) 0.0540(6) Uani d . 1 . .
    C C19 0.7587(3) -0.2144(3) 0.35260(17) 0.0585(6) Uani d . 1 . .
    H H19A 0.8567 -0.2814 0.3657 0.070 Uiso calc R 1 . .
    C C16 0.4685(3) -0.0151(3) 0.31179(16) 0.0574(6) Uani d . 1 . .
    H H16A 0.3708 0.0516 0.2975 0.069 Uiso calc R 1 . .
    N N6 0.6913(3) -0.3924(2) 0.28399(15) 0.0688(6) Uani d . 1 . .
    C C12 0.7182(3) 0.3345(3) 0.50456(18) 0.0597(6) Uani d . 1 . .
    O O6 0.5902(3) -0.4215(2) 0.24812(16) 0.0985(7) Uani d . 1 . .
    O O5 0.8220(3) -0.4769(2) 0.30177(14) 0.0845(6) Uani d . 1 . .
    C C14 0.3713(3) 0.2712(3) 0.36615(19) 0.0659(7) Uani d . 1 . .
    H H14A 0.3614 0.3568 0.3898 0.099 Uiso calc R 1 . .
    H H14B 0.2794 0.2229 0.3967 0.099 Uiso calc R 1 . .
    H H14C 0.3719 0.3028 0.2982 0.099 Uiso calc R 1 . .
    C C17 0.5074(3) -0.1501(3) 0.28661(17) 0.0629(6) Uani d . 1 . .
    H H17A 0.4370 -0.1738 0.2556 0.076 Uiso calc R 1 . .
    N N2 0.3467(2) 0.3952(2) 0.09154(13) 0.0517(5) Uani d . 1 . .
    O O1 -0.0396(2) 0.6256(2) 0.07168(13) 0.0729(5) Uani d . 1 . .
    N N1 0.1929(2) 0.4531(2) 0.06573(15) 0.0559(5) Uani d . 1 . .
    C C10 0.6576(3) 0.3176(2) 0.14039(15) 0.0505(5) Uani d . 1 . .
    H H10A 0.5893 0.4061 0.1507 0.061 Uiso calc R 1 . .
    C C3 0.4436(3) 0.2916(2) 0.05675(15) 0.0497(5) Uani d . 1 . .
    C C8 0.9053(3) 0.1382(3) 0.15882(16) 0.0537(6) Uani d . 1 . .
    C C5 0.6075(3) 0.2378(2) 0.09008(15) 0.0468(5) Uani d . 1 . .
    C C6 0.7135(3) 0.1075(3) 0.07434(17) 0.0601(6) Uani d . 1 . .
    H H6A 0.6834 0.0534 0.0402 0.072 Uiso calc R 1 . .
    C C9 0.8052(3) 0.2683(2) 0.17494(16) 0.0532(6) Uani d . 1 . .
    H H9A 0.8369 0.3222 0.2087 0.064 Uiso calc R 1 . .
    C C7 0.8626(3) 0.0568(3) 0.10851(18) 0.0640(7) Uani d . 1 . .
    H H7A 0.9327 -0.0307 0.0977 0.077 Uiso calc R 1 . .
    C C2 0.0951(3) 0.5678(3) 0.09904(17) 0.0555(6) Uani d . 1 . .
    N N3 1.0610(3) 0.0837(3) 0.19712(18) 0.0759(6) Uani d . 1 . .
    C C1 0.1551(3) 0.6207(3) 0.16819(19) 0.0722(7) Uani d . 1 . .
    H H1B 0.0741 0.7025 0.1856 0.108 Uiso calc R 1 . .
    H H1C 0.2574 0.6534 0.1390 0.108 Uiso calc R 1 . .
    H H1D 0.1724 0.5402 0.2244 0.108 Uiso calc R 1 . .
    C C4 0.4032(3) 0.2229(3) -0.0121(2) 0.0814(9) Uani d . 1 . .
    H H4B 0.2938 0.2695 -0.0264 0.122 Uiso calc R 1 . .
    H H4C 0.4084 0.1176 0.0160 0.122 Uiso calc R 1 . .
    H H4D 0.4816 0.2376 -0.0701 0.122 Uiso calc R 1 . .
    O O3 1.0875(3) 0.1457(3) 0.2518(2) 0.1159(9) Uani d . 1 . .
    O O2 1.1593(3) -0.0208(3) 0.1728(2) 0.1231(10) Uani d . 1 . .
    C C11 0.8785(3) 0.2256(3) 0.5105(3) 0.0922(10) Uani d . 1 . .
    H H11A 0.9474 0.2574 0.5410 0.138 Uiso calc R 1 . .
    H H11B 0.9331 0.2208 0.4471 0.138 Uiso calc R 1 . .
    H H11C 0.8582 0.1285 0.5470 0.138 Uiso calc R 1 . .
    H H4A 0.513(3) 0.378(3) 0.4600(17) 0.071(8) Uiso d . 1 . .
    H H1A 0.162(3) 0.426(3) 0.0248(17) 0.054(7) Uiso d . 1 . .
loop_
    _atom_site_aniso_label
    _atom_site_aniso_U_11
    _atom_site_aniso_U_22
    _atom_site_aniso_U_33
    _atom_site_aniso_U_12
    _atom_site_aniso_U_13
    _atom_site_aniso_U_23
    N5 0.0487(10) 0.0441(10) 0.0552(10) -0.0028(8) -0.0128(8) -0.0215(8)
    N4 0.0477(11) 0.0475(11) 0.0665(12) 0.0030(9) -0.0180(9) -0.0281(9)
    C20 0.0533(13) 0.0543(14) 0.0685(15) -0.0050(11) -0.0214(11) -0.0269(12)
    O4 0.0687(11) 0.0712(12) 0.1096(14) 0.0064(9) -0.0348(10) -0.0562(11)
    C13 0.0445(11) 0.0492(13) 0.0455(11) -0.0056(10) -0.0105(9) -0.0132(10)
    C15 0.0492(12) 0.0451(12) 0.0441(11) -0.0079(10) -0.0100(9) -0.0122(9)
    C18 0.0669(15) 0.0476(13) 0.0536(13) -0.0128(11) -0.0091(11) -0.0209(10)
    C19 0.0583(14) 0.0495(14) 0.0731(15) -0.0017(11) -0.0171(12) -0.0262(12)
    C16 0.0570(13) 0.0577(14) 0.0645(14) -0.0059(11) -0.0239(11) -0.0204(12)
    N6 0.0906(17) 0.0570(14) 0.0680(13) -0.0219(13) -0.0070(12) -0.0275(11)
    C12 0.0513(13) 0.0621(15) 0.0749(16) 0.0020(11) -0.0226(12) -0.0328(13)
    O6 0.1239(17) 0.0867(15) 0.1170(17) -0.0298(13) -0.0324(14) -0.0567(13)
    O5 0.0999(16) 0.0583(12) 0.0976(15) -0.0030(11) -0.0112(12) -0.0367(11)
    C14 0.0587(15) 0.0656(16) 0.0808(17) 0.0078(12) -0.0275(13) -0.0345(13)
    C17 0.0732(16) 0.0644(16) 0.0653(15) -0.0189(13) -0.0224(13) -0.0250(13)
    N2 0.0469(10) 0.0518(11) 0.0593(11) -0.0039(9) -0.0174(9) -0.0169(9)
    O1 0.0565(10) 0.0775(12) 0.0890(12) 0.0072(9) -0.0307(9) -0.0306(10)
    N1 0.0523(11) 0.0576(12) 0.0642(12) -0.0025(9) -0.0227(10) -0.0222(10)
    C10 0.0500(13) 0.0439(12) 0.0622(13) -0.0045(10) -0.0143(10) -0.0204(10)
    C3 0.0524(13) 0.0453(13) 0.0557(13) -0.0062(10) -0.0169(10) -0.0164(10)
    C8 0.0481(12) 0.0546(14) 0.0582(13) -0.0047(11) -0.0146(10) -0.0141(11)
    C5 0.0485(12) 0.0460(12) 0.0483(12) -0.0071(10) -0.0115(9) -0.0148(10)
    C6 0.0635(15) 0.0550(14) 0.0718(15) 0.0016(12) -0.0231(12) -0.0330(12)
    C9 0.0518(13) 0.0522(14) 0.0634(14) -0.0092(11) -0.0140(11) -0.0237(11)
    C7 0.0594(15) 0.0549(15) 0.0794(17) 0.0070(12) -0.0170(12) -0.0305(13)
    C2 0.0506(13) 0.0542(14) 0.0624(14) -0.0043(11) -0.0173(11) -0.0148(11)
    N3 0.0552(13) 0.0743(16) 0.1008(18) 0.0038(12) -0.0305(12) -0.0271(13)
    C1 0.0635(15) 0.0743(18) 0.0880(19) 0.0043(13) -0.0270(14) -0.0383(15)
    C4 0.0746(18) 0.087(2) 0.105(2) 0.0091(15) -0.0418(16) -0.0579(18)
    O3 0.0844(15) 0.132(2) 0.159(2) 0.0139(14) -0.0718(15) -0.0699(18)
    O2 0.0765(14) 0.1116(19) 0.196(3) 0.0364(14) -0.0630(16) -0.0769(19)
    C11 0.0635(17) 0.089(2) 0.148(3) 0.0211(15) -0.0522(18) -0.070(2)
_geom_special_details
;
All e.s.d.'s (except the e.s.d. in the dihedral angle between two l.s. planes)
are estimated using the full covariance matrix. The cell e.s.d.'s are taken
into account individually in the estimation of e.s.d.'s in distances, angles
and torsion angles; correlations between e.s.d.'s in cell parameters are only
used when they are defined by crystal symmetry. An approximate (isotropic)
treatment of cell e.s.d.'s is used for estimating e.s.d.'s involving l.s.
planes.
;
loop_
    _geom_bond_atom_site_label_1
    _geom_bond_atom_site_label_2
    _geom_bond_site_symmetry_2
    _geom_bond_distance
    _geom_bond_publ_flag
    N5 C13 . 1.287(3) ?
    N5 N4 . 1.368(2) ?
    N4 C12 . 1.353(3) ?
    N4 H4A . 0.88(3) ?
    C20 C19 . 1.376(3) ?
    C20 C15 . 1.398(3) ?
    C20 H20A . 0.9300 ?
    O4 C12 . 1.231(3) ?
    C13 C15 . 1.481(3) ?
    C13 C14 . 1.493(3) ?
    C15 C16 . 1.391(3) ?
    C18 C17 . 1.367(3) ?
    C18 C19 . 1.374(3) ?
    C18 N6 . 1.472(3) ?
    C19 H19A . 0.9300 ?
    C16 C17 . 1.389(3) ?
    C16 H16A . 0.9300 ?
    N6 O6 . 1.222(3) ?
    N6 O5 . 1.223(3) ?
    C12 C11 . 1.489(3) ?
    C14 H14A . 0.9600 ?
    C14 H14B . 0.9600 ?
    C14 H14C . 0.9600 ?
    C17 H17A . 0.9300 ?
    N2 C3 . 1.277(3) ?
    N2 N1 . 1.368(3) ?
    O1 C2 . 1.232(3) ?
    N1 C2 . 1.349(3) ?
    N1 H1A . 0.83(2) ?
    C10 C9 . 1.372(3) ?
    C10 C5 . 1.397(3) ?
    C10 H10A . 0.9300 ?
    C3 C5 . 1.489(3) ?
    C3 C4 . 1.500(3) ?
    C8 C9 . 1.371(3) ?
    C8 C7 . 1.376(3) ?
    C8 N3 . 1.460(3) ?
    C5 C6 . 1.389(3) ?
    C6 C7 . 1.380(3) ?
    C6 H6A . 0.9300 ?
    C9 H9A . 0.9300 ?
    C7 H7A . 0.9300 ?
    C2 C1 . 1.492(3) ?
    N3 O2 . 1.218(3) ?
    N3 O3 . 1.219(3) ?
    C1 H1B . 0.9600 ?
    C1 H1C . 0.9600 ?
    C1 H1D . 0.9600 ?
    C4 H4B . 0.9600 ?
    C4 H4C . 0.9600 ?
    C4 H4D . 0.9600 ?
    C11 H11A . 0.9600 ?
    C11 H11B . 0.9600 ?
    C11 H11C . 0.9600 ?
loop_
    _geom_angle_atom_site_label_1
    _geom_angle_atom_site_label_2
    _geom_angle_atom_site_label_3
    _geom_angle_site_symmetry_1
    _geom_angle_site_symmetry_3
    _geom_angle
    _geom_angle_publ_flag
    C13 N5 N4 . . 119.06(18) ?
    C12 N4 N5 . . 119.98(19) ?
    C12 N4 H4A . . 114.2(17) ?
    N5 N4 H4A . . 125.8(17) ?
    C19 C20 C15 . . 121.5(2) ?
    C19 C20 H20A . . 119.2 ?
    C15 C20 H20A . . 119.2 ?
    N5 C13 C15 . . 114.65(18) ?
    N5 C13 C14 . . 125.5(2) ?
    C15 C13 C14 . . 119.81(19) ?
    C16 C15 C20 . . 117.6(2) ?
    C16 C15 C13 . . 121.3(2) ?
    C20 C15 C13 . . 121.07(18) ?
    C17 C18 C19 . . 121.9(2) ?
    C17 C18 N6 . . 119.2(2) ?
    C19 C18 N6 . . 118.9(2) ?
    C18 C19 C20 . . 118.9(2) ?
    C18 C19 H19A . . 120.6 ?
    C20 C19 H19A . . 120.6 ?
    C17 C16 C15 . . 121.3(2) ?
    C17 C16 H16A . . 119.4 ?
    C15 C16 H16A . . 119.4 ?
    O6 N6 O5 . . 123.9(2) ?
    O6 N6 C18 . . 117.5(2) ?
    O5 N6 C18 . . 118.5(2) ?
    O4 C12 N4 . . 120.0(2) ?
    O4 C12 C11 . . 121.8(2) ?
    N4 C12 C11 . . 118.2(2) ?
    C13 C14 H14A . . 109.5 ?
    C13 C14 H14B . . 109.5 ?
    H14A C14 H14B . . 109.5 ?
    C13 C14 H14C . . 109.5 ?
    H14A C14 H14C . . 109.5 ?
    H14B C14 H14C . . 109.5 ?
    C18 C17 C16 . . 118.8(2) ?
    C18 C17 H17A . . 120.6 ?
    C16 C17 H17A . . 120.6 ?
    C3 N2 N1 . . 120.00(19) ?
    C2 N1 N2 . . 119.4(2) ?
    C2 N1 H1A . . 118.7(16) ?
    N2 N1 H1A . . 121.5(16) ?
    C9 C10 C5 . . 121.4(2) ?
    C9 C10 H10A . . 119.3 ?
    C5 C10 H10A . . 119.3 ?
    N2 C3 C5 . . 115.09(19) ?
    N2 C3 C4 . . 125.2(2) ?
    C5 C3 C4 . . 119.7(2) ?
    C9 C8 C7 . . 122.0(2) ?
    C9 C8 N3 . . 118.9(2) ?
    C7 C8 N3 . . 119.1(2) ?
    C6 C5 C10 . . 117.9(2) ?
    C6 C5 C3 . . 122.1(2) ?
    C10 C5 C3 . . 120.00(19) ?
    C7 C6 C5 . . 121.2(2) ?
    C7 C6 H6A . . 119.4 ?
    C5 C6 H6A . . 119.4 ?
    C8 C9 C10 . . 118.8(2) ?
    C8 C9 H9A . . 120.6 ?
    C10 C9 H9A . . 120.6 ?
    C8 C7 C6 . . 118.7(2) ?
    C8 C7 H7A . . 120.7 ?
    C6 C7 H7A . . 120.7 ?
    O1 C2 N1 . . 119.6(2) ?
    O1 C2 C1 . . 122.2(2) ?
    N1 C2 C1 . . 118.3(2) ?
    O2 N3 O3 . . 122.8(2) ?
    O2 N3 C8 . . 118.8(2) ?
    O3 N3 C8 . . 118.4(2) ?
    C2 C1 H1B . . 109.5 ?
    C2 C1 H1C . . 109.5 ?
    H1B C1 H1C . . 109.5 ?
    C2 C1 H1D . . 109.5 ?
    H1B C1 H1D . . 109.5 ?
    H1C C1 H1D . . 109.5 ?
    C3 C4 H4B . . 109.5 ?
    C3 C4 H4C . . 109.5 ?
    H4B C4 H4C . . 109.5 ?
    C3 C4 H4D . . 109.5 ?
    H4B C4 H4D . . 109.5 ?
    H4C C4 H4D . . 109.5 ?
    C12 C11 H11A . . 109.5 ?
    C12 C11 H11B . . 109.5 ?
    H11A C11 H11B . . 109.5 ?
    C12 C11 H11C . . 109.5 ?
    H11A C11 H11C . . 109.5 ?
    H11B C11 H11C . . 109.5 ?
loop_
    _geom_hbond_atom_site_label_D
    _geom_hbond_atom_site_label_H
    _geom_hbond_atom_site_label_A
    _geom_hbond_site_symmetry_A
    _geom_hbond_distance_DH
    _geom_hbond_distance_HA
    _geom_hbond_distance_DA
    _geom_hbond_angle_DHA
    _geom_hbond_publ_flag
    N1 H1A O1 2_565 0.84(3) 2.16(3) 2.989(3) 170(2) yes
    N4 H4A O4 2_666 0.88(3) 2.08(3) 2.952(3) 172(2) yes
    C4 H4B N1 . 0.96 2.42 2.826(3) 105 yes
    C4 H4B O1 2_565 0.96 2.28 3.243(3) 175 yes
    C10 H10A O6 1_565 0.93 2.49 3.216(3) 135 yes
    C14 H14A N4 . 0.96 2.41 2.821(3) 105 yes
    C14 H14A O4 2_666 0.96 2.36 3.317(3) 173 yes
    C16 H16A O3 1_455 0.93 2.50 3.388(4) 159 yes
    C20 H20A N5 . 0.93 2.43 2.740(3) 100 yes
