# Supplementary material for: N′-[1-(4-Nitro­phen­yl)ethyl­idene]acetohydrazide
Source: Acta Crystallogr Sect E Struct Rep Online. 2008 Dec 10;65(Pt 1):o74. doi: 10.1107/S1600536808040919 (PMC2967984; doi:10.1107/S1600536808040919)
Supplement: Supplementary file 2 [file e-65-00o74-Isup2.hkl]

# 
# h,k,l, Fc-squared, Fo-squared, sigma(Fo-squared) and status flag 
# 
data_I
_shelx_title ' WF08113 in P-1' 
_shelx_refln_list_code          4 
_shelx_F_calc_maximum      253.40 
_exptl_crystal_F_000       464.00 
_reflns_d_resolution_high  0.8255 
 
loop_ 
 _symmetry_equiv_pos_as_xyz 
 'x, y, z' 
 '-x, -y, -z' 
 
_cell_length_a     8.4453 
_cell_length_b     9.5438 
_cell_length_c    14.8196 
_cell_angle_alpha  72.660 
_cell_angle_beta   77.370 
_cell_angle_gamma  75.588 
 
_shelx_F_squared_multiplier     1.000 
 
loop_ 
 _refln_index_h 
 _refln_index_k 
 _refln_index_l 
 _refln_F_squared_calc 
 _refln_F_squared_meas 
 _refln_F_squared_sigma 
 _refln_observed_status 
   1   0   0     2106.37     1960.63     29.97 o 
   2   0   0      165.70      150.56      2.49 o 
   3   0   0       17.06       22.18      0.79 o 
   4   0   0     1414.96     1480.48     14.55 o 
   5   0   0       19.28       25.46      1.09 o 
   6   0   0        5.61        6.49      1.12 o 
   7   0   0        5.82        5.72      1.95 o 
   8   0   0        3.16        3.66      2.01 o 
   9   0   0        7.26        8.26      2.95 o 
  -9   1   0        0.14        1.12      2.01 o 
  -8   1   0        5.16        3.78      2.24 o 
  -7   1   0       35.95       32.51      3.60 o 
  -6   1   0        0.98        2.52      0.94 o 
  -5   1   0        0.38        0.40      0.46 o 
  -4   1   0      189.60      208.32      3.05 o 
  -3   1   0      514.85      618.23      6.45 o 
  -2   1   0      327.07      278.92      3.84 o 
   0   1   0       48.58       50.88      0.92 o 
   1   1   0      128.78      124.62      2.71 o 
   2   1   0     3123.84     2883.21     43.78 o 
   3   1   0      512.58      494.76      5.88 o 
   4   1   0        0.31        3.07      1.71 o 
   5   1   0      662.07      684.15     10.36 o 
   6   1   0      254.47      252.09      4.51 o 
   7   1   0        1.53        2.02      1.06 o 
   8   1   0       18.13       14.04      2.95 o 
   9   1   0        7.00        7.20      2.66 o 
  -9   2   0       11.78       14.81      3.54 o 
  -8   2   0       23.91       19.59      3.42 o 
  -7   2   0        1.27        2.66      1.83 o 
  -6   2   0       27.98       26.94      2.18 o 
  -5   2   0        8.96        6.61      1.53 o 
  -4   2   0      325.19      354.80      6.08 o 
  -3   2   0     1250.77     1399.43     16.58 o 
  -2   2   0       23.08       26.79      1.83 o 
  -1   2   0      898.02      801.52     20.92 o 
   0   2   0      178.99      142.89      2.02 o 
   1   2   0     2540.70     2446.73     32.51 o 
   2   2   0      943.93      876.55      9.19 o 
   3   2   0      164.27      137.71      3.27 o 
   4   2   0        0.17        0.33      0.47 o 
   5   2   0      170.47      168.49      3.52 o 
   6   2   0       50.81       47.42      2.03 o 
   7   2   0      151.79      150.04      8.97 o 
   8   2   0       95.40       92.87      3.96 o 
   9   2   0        8.52        3.30      2.24 o 
  -8   3   0        1.41        2.18      2.24 o 
  -7   3   0       94.89       77.29      5.19 o 
  -6   3   0      224.19      251.14     11.30 o 
  -5   3   0      100.27       94.41      4.90 o 
  -4   3   0        0.26        0.06      0.77 o 
  -3   3   0      205.15      226.04      6.96 o 
  -2   3   0       16.01       19.41      2.07 o 
  -1   3   0       12.52       15.96      1.09 o 
   0   3   0       34.57       29.22      1.24 o 
   1   3   0      466.16      407.26     12.24 o 
   2   3   0        0.73        0.14      0.44 o 
   3   3   0       74.96       83.28      2.69 o 
   4   3   0       29.17       24.94      3.33 o 
   5   3   0       32.58       40.85      1.86 o 
   6   3   0      158.68      156.23      3.72 o 
   7   3   0       18.47       17.51      2.09 o 
   8   3   0       26.08       24.67      2.46 o 
   9   3   0        2.45        2.86      1.46 o 
  -8   4   0        4.82        2.07      2.36 o 
  -7   4   0        2.19        2.60      1.46 o 
  -6   4   0        4.72        4.90      1.95 o 
  -5   4   0      455.36      448.96     12.74 o 
  -4   4   0       21.25       19.06      2.54 o 
  -3   4   0      109.68       87.50      4.48 o 
  -2   4   0      106.81      115.29      2.57 o 
  -1   4   0     1108.99     1104.58     13.99 o 
   0   4   0        2.36        0.63      0.50 o 
   1   4   0       36.63       30.00      1.40 o 
   2   4   0      103.30      110.05      3.00 o 
   3   4   0      761.87      712.23     13.60 o 
   4   4   0      658.75      704.20     11.77 o 
   5   4   0      247.95      289.86      6.42 o 
   6   4   0       10.50       11.00      1.72 o 
   7   4   0        1.77        1.43      1.12 o 
   8   4   0        8.36        8.84      1.80 o 
   9   4   0        0.07        1.18      1.23 o 
  -7   5   0        0.55       -1.92      1.34 o 
  -6   5   0       42.75       43.90      4.48 o 
  -5   5   0        1.63        0.47      1.83 o 
  -4   5   0       48.57       60.77      4.25 o 
  -3   5   0       52.91       51.81      3.84 o 
  -2   5   0       31.97       31.51      3.25 o 
  -1   5   0        4.63        3.09      0.65 o 
   0   5   0      146.61      160.92      3.87 o 
   1   5   0      429.02      435.74      9.85 o 
   2   5   0      420.77      447.10      7.49 o 
   3   5   0       51.51       43.49      3.19 o 
   4   5   0        0.06        0.56      0.81 o 
   5   5   0        2.74        0.84      0.90 o 
   6   5   0        0.66        1.32      0.94 o 
   7   5   0        2.39        1.77      1.65 o 
   8   5   0       14.76       14.40      2.95 o 
   9   5   0        0.07        0.55      1.65 o 
  -7   6   0        0.77        1.13      1.69 o 
  -6   6   0       20.53       27.67      4.01 o 
  -5   6   0       22.25       17.88      3.36 o 
  -4   6   0      348.49      344.34     11.56 o 
  -3   6   0      227.46      224.86      9.03 o 
  -2   6   0        1.37        0.41      1.24 o 
  -1   6   0        8.12        9.62      2.48 o 
   0   6   0       60.02       64.29      2.60 o 
   1   6   0       68.46       72.71      3.39 o 
   2   6   0      351.74      394.38     10.21 o 
   3   6   0       22.34       23.84      2.77 o 
   4   6   0      152.58      158.28      4.74 o 
   5   6   0       14.71       21.16      2.23 o 
   6   6   0        0.37        0.83      1.59 o 
   7   6   0        0.57       -0.30      1.48 o 
   8   6   0        6.18        6.61      2.30 o 
   9   6   0        2.61        2.12      2.30 o 
  -6   7   0        0.11        3.72      2.66 o 
  -5   7   0        1.13       -1.18      2.07 o 
  -4   7   0       76.53       87.86      6.14 o 
  -3   7   0      132.42      140.19      7.61 o 
  -2   7   0      520.72      521.83     15.99 o 
  -1   7   0      364.21      360.39     12.86 o 
   0   7   0       54.21       58.32      3.13 o 
   1   7   0        0.40        0.55      0.88 o 
   2   7   0       93.94       98.95      4.84 o 
   3   7   0        5.66        4.43      1.53 o 
   4   7   0       53.30       55.76      4.19 o 
   5   7   0       13.21       12.74      2.60 o 
   6   7   0        1.42       -0.71      1.53 o 
   7   7   0        0.16        0.41      1.48 o 
   8   7   0       19.13       23.72      3.95 o 
  -5   8   0        2.37        0.47      2.48 o 
  -4   8   0       45.94       52.04      5.55 o 
  -3   8   0        3.90       -1.00      2.36 o 
  -2   8   0       29.71       27.73      4.48 o 
  -1   8   0        0.01       -1.24      2.48 o 
   0   8   0        0.89        1.83      2.66 o 
   1   8   0       17.90       22.71      2.27 o 
   2   8   0      105.49      104.50      5.25 o 
   3   8   0        1.29       -0.18      1.24 o 
   4   8   0       25.95       29.21      3.54 o 
   5   8   0       11.30       15.93      3.19 o 
   6   8   0        7.65       10.21      2.71 o 
   7   8   0        0.01       -0.89      1.59 o 
   8   8   0        1.80       -0.59      1.83 o 
  -4   9   0        8.72       11.39      3.89 o 
  -3   9   0        1.75        1.18      2.95 o 
  -2   9   0       18.83       13.63      3.95 o 
  -1   9   0        0.21        1.77      2.83 o 
   0   9   0        0.03        1.53      2.89 o 
   1   9   0        0.42       -0.65      2.66 o 
   2   9   0        6.09        1.43      1.55 o 
   3   9   0        7.25        9.91      2.42 o 
   4   9   0        4.40        3.07      2.07 o 
   5   9   0       30.99       36.64      4.43 o 
   6   9   0       50.56       52.63      5.49 o 
   7   9   0        0.30       -2.07      2.18 o 
  -2  10   0        0.61        4.43      3.72 o 
  -1  10   0       43.08       56.41      7.02 o 
   0  10   0        0.08        0.30      3.36 o 
   1  10   0        2.35        2.77      3.72 o 
   2  10   0        5.27        5.07      3.95 o 
   3  10   0       34.91       36.22      3.66 o 
   4  10   0        7.66        9.15      3.13 o 
   5  10   0        2.41        2.77      2.48 o 
   2  11   0        3.69        2.30      4.84 o 
  -5 -10   1        7.15       15.05      3.78 o 
  -4 -10   1        1.22        3.89      2.48 o 
  -3 -10   1       43.57       47.20      4.09 o 
  -2 -10   1        1.14       -0.18      3.89 o 
  -1 -10   1        2.33        3.42      3.78 o 
   0 -10   1        0.37        2.95      3.72 o 
   1 -10   1        1.25        0.53      3.42 o 
   2 -10   1        1.09        2.18      3.66 o 
  -6  -9   1        9.71       13.81      3.60 o 
  -5  -9   1        0.29       -1.95      1.30 o 
  -4  -9   1        6.21        4.72      2.07 o 
  -3  -9   1        4.52        3.60      2.01 o 
  -2  -9   1        0.26       -0.79      1.43 o 
  -1  -9   1        1.16       -0.89      3.36 o 
   0  -9   1        4.07        7.67      3.36 o 
   1  -9   1        4.50        7.32      3.54 o 
   2  -9   1        0.20        1.00      2.95 o 
   3  -9   1        7.12        3.84      3.19 o 
  -7  -8   1        0.07       -2.77      1.89 o 
  -6  -8   1        2.50        0.24      1.95 o 
  -5  -8   1        0.30        3.54      2.07 o 
  -4  -8   1        1.09       -0.24      1.42 o 
  -3  -8   1        4.06        0.47      1.59 o 
  -2  -8   1        0.07       -0.12      1.30 o 
  -1  -8   1       18.66       21.11      2.35 o 
   0  -8   1       59.02       69.74      6.67 o 
   1  -8   1        2.39        1.24      2.71 o 
   2  -8   1       53.78       51.10      5.61 o 
   3  -8   1       26.22       27.20      4.48 o 
   4  -8   1        0.10        0.30      2.07 o 
   5  -8   1       43.87       47.26      5.49 o 
  -8  -7   1        5.28        5.07      2.66 o 
  -7  -7   1        1.18        2.24      2.07 o 
  -6  -7   1        0.30       -0.48      1.12 o 
  -5  -7   1       28.79       29.59      2.77 o 
  -4  -7   1       13.85       13.33      1.91 o 
  -3  -7   1        1.42        2.58      1.14 o 
  -2  -7   1        9.98       10.74      2.12 o 
  -1  -7   1       18.74       21.02      2.57 o 
   0  -7   1       14.56       13.48      1.63 o 
   1  -7   1       17.04       14.63      3.30 o 
   2  -7   1      189.57      203.15      9.32 o 
   3  -7   1        2.46        3.48      2.54 o 
   4  -7   1        5.09        3.60      2.24 o 
   5  -7   1        0.47        2.42      2.12 o 
   6  -7   1        0.55        0.30      2.30 o 
  -9  -6   1        0.11        0.71      2.01 o 
  -8  -6   1       17.62       21.54      3.95 o 
  -7  -6   1        0.63       -0.24      1.08 o 
  -6  -6   1        1.25       -0.20      1.06 o 
  -5  -6   1        0.21        1.11      1.04 o 
  -4  -6   1       69.74       64.14      3.15 o 
  -3  -6   1       73.46       66.94      2.98 o 
  -2  -6   1       26.54       20.02      2.68 o 
  -1  -6   1       69.44       57.52      2.45 o 
   0  -6   1      563.82      636.78     10.47 o 
   1  -6   1        1.37        0.12      1.36 o 
   2  -6   1        1.08        2.42      1.53 o 
   3  -6   1      122.56      121.90      6.49 o 
   4  -6   1       82.08       87.50      5.66 o 
   5  -6   1        2.35        0.77      1.77 o 
   6  -6   1       32.65       30.03      4.13 o 
   7  -6   1        0.07        0.68      1.64 o 
  -9  -5   1        3.29       -0.77      2.24 o 
  -8  -5   1        0.11       -1.86      1.24 o 
  -7  -5   1        0.93       -1.44      1.36 o 
  -6  -5   1        0.76       -0.01      0.88 o 
  -5  -5   1        3.24        2.21      1.65 o 
  -4  -5   1        4.18        1.71      0.97 o 
  -3  -5   1       10.11        5.58      1.14 o 
  -2  -5   1      133.06      126.59      6.81 o 
  -1  -5   1      175.94      206.72      5.40 o 
   0  -5   1       94.93       83.17      2.48 o 
   1  -5   1       27.35       45.82      2.92 o 
   2  -5   1       29.39       28.26      3.13 o 
   3  -5   1       21.44       25.90      2.95 o 
   4  -5   1        0.83        1.83      1.48 o 
   5  -5   1      312.18      301.45     10.33 o 
   6  -5   1        3.35        6.20      1.70 o 
   7  -5   1        0.70       -0.77      2.45 o 
  -9  -4   1        3.30        0.83      1.44 o 
  -8  -4   1       15.85       17.00      3.11 o 
  -7  -4   1       59.80       59.69      6.35 o 
  -6  -4   1       58.04       69.50      2.76 o 
  -5  -4   1        0.76        1.19      0.70 o 
  -4  -4   1       76.15       90.64      3.38 o 
  -3  -4   1      260.48      262.56      4.35 o 
  -2  -4   1      194.89      174.73      3.17 o 
  -1  -4   1       43.22       28.63      1.52 o 
   0  -4   1      102.25       94.13      2.16 o 
   1  -4   1      797.01      812.28     11.00 o 
   2  -4   1       73.90       63.22      1.47 o 
   3  -4   1        0.09       -0.12      0.77 o 
   4  -4   1       37.45       40.65      3.07 o 
   5  -4   1      211.13      201.62      7.73 o 
   6  -4   1        9.36        6.21      1.61 o 
   7  -4   1       23.12       19.93      2.50 o 
   8  -4   1        0.01        1.59      2.36 o 
  -9  -3   1       38.09       36.85      5.34 o 
  -8  -3   1        1.13        1.61      1.02 o 
  -7  -3   1      116.23      124.73      5.31 o 
  -6  -3   1       47.06       45.23      2.21 o 
  -5  -3   1       38.96       27.29      1.70 o 
  -4  -3   1      160.88      204.47      5.72 o 
  -3  -3   1      103.06       95.53      3.54 o 
  -2  -3   1      509.39      549.74     10.62 o 
  -1  -3   1      993.91      925.23     15.75 o 
   0  -3   1       37.14       43.56      3.16 o 
   1  -3   1      230.33      257.78      3.28 o 
   2  -3   1       52.47       59.95      3.19 o 
   3  -3   1        1.97        3.42      1.12 o 
   4  -3   1      270.66      222.15      7.20 o 
   5  -3   1       31.52       31.39      3.01 o 
   6  -3   1      401.04      349.35     13.19 o 
   7  -3   1        1.25        0.92      1.31 o 
   8  -3   1        1.20        6.25      2.60 o 
  -9  -2   1        1.77       -0.30      2.18 o 
  -8  -2   1        2.97        2.93      1.05 o 
  -7  -2   1        2.05        0.99      0.76 o 
  -6  -2   1        2.19        0.19      0.69 o 
  -5  -2   1       45.10       45.75      1.56 o 
  -4  -2   1       53.76       52.54      2.00 o 
  -3  -2   1      216.73      171.04      3.53 o 
  -2  -2   1        0.03        0.04      0.41 o 
  -1  -2   1    12145.14    10970.53    163.32 o 
   0  -2   1     4162.22     3834.58     57.59 o 
   1  -2   1      324.37      301.43      4.19 o 
   2  -2   1       36.62       44.02      2.30 o 
   3  -2   1      100.42       88.09      3.66 o 
   4  -2   1      948.81     1002.05     24.37 o 
   5  -2   1      137.27      143.10      4.25 o 
   6  -2   1       48.46       55.64      2.86 o 
   7  -2   1       58.35       54.87      4.31 o 
   8  -2   1        2.52        2.54      1.95 o 
   9  -2   1        2.72        4.25      2.60 o 
  -9  -1   1        5.15        6.20      2.71 o 
  -8  -1   1        0.75        1.12      1.83 o 
  -7  -1   1        2.55        2.89      0.91 o 
  -6  -1   1        4.39        5.98      1.00 o 
  -5  -1   1       63.34       65.89      2.51 o 
  -4  -1   1      336.14      318.67      5.48 o 
  -3  -1   1        0.00        0.83      0.41 o 
  -2  -1   1      240.24      219.14      4.90 o 
  -1  -1   1       35.82       43.54      1.59 o 
   0  -1   1        3.47        4.43      0.47 o 
   1  -1   1       57.95       51.10      1.18 o 
   2  -1   1     1182.39     1233.81     15.52 o 
   3  -1   1      633.94      698.80      7.54 o 
   4  -1   1      391.03      376.69      4.88 o 
   5  -1   1        0.15       -0.23      0.40 o 
   6  -1   1       83.87       80.31      3.21 o 
   7  -1   1        3.13        3.13      1.71 o 
   8  -1   1        0.06        0.24      1.53 o 
   9  -1   1        1.05        2.36      2.12 o 
  -9   0   1        2.35        0.94      1.95 o 
  -8   0   1       32.41       34.93      4.01 o 
  -7   0   1        0.95        2.18      1.71 o 
  -6   0   1        0.00        0.45      0.62 o 
  -5   0   1       50.88       52.36      1.70 o 
  -4   0   1        5.34        8.07      0.71 o 
  -3   0   1        2.56        3.65      0.60 o 
  -2   0   1     3368.31     3281.84     86.29 o 
  -1   0   1       65.23       71.87      1.89 o 
   1   0   1     8858.22     7544.78    114.64 o 
   2   0   1      996.47      923.05      9.17 o 
   3   0   1      778.27      724.68      7.77 o 
   4   0   1      298.71      353.47      7.18 o 
   5   0   1      147.06      148.84      2.90 o 
   6   0   1        5.16        6.33      0.85 o 
   7   0   1       15.97       20.06      2.95 o 
   8   0   1       13.87        9.68      2.54 o 
   9   0   1        0.69       -0.35      2.01 o 
  -9   1   1        0.96        3.30      2.30 o 
  -8   1   1       12.53       13.98      2.95 o 
  -7   1   1      270.36      277.55      9.79 o 
  -6   1   1       44.89       59.00      3.84 o 
  -5   1   1        6.40        9.30      0.84 o 
  -4   1   1       44.25       47.12      1.60 o 
  -3   1   1     1317.96     1334.39     29.32 o 
  -2   1   1     1309.15     1266.47     26.29 o 
  -1   1   1      133.10      142.90      2.21 o 
   0   1   1     1187.52     1079.17     16.76 o 
   1   1   1       84.58       85.44      2.12 o 
   2   1   1      387.20      407.65      5.61 o 
   3   1   1     1431.40     1452.78     14.38 o 
   4   1   1      408.71      424.58      5.39 o 
   5   1   1      455.40      466.91      6.14 o 
   6   1   1        3.64        4.91      1.04 o 
   7   1   1       12.90       13.64      1.60 o 
   8   1   1        0.26       -0.47      1.65 o 
   9   1   1       18.03       19.71      3.72 o 
  10   1   1        0.65        1.18      2.30 o 
  -9   2   1        4.60        5.61      2.77 o 
  -8   2   1        1.40        3.25      2.24 o 
  -7   2   1        7.77       10.15      2.66 o 
  -6   2   1      179.69      177.45      5.01 o 
  -5   2   1        8.48       10.56      1.83 o 
  -4   2   1       90.26       70.96      3.54 o 
  -3   2   1        1.98        2.67      0.43 o 
  -2   2   1      146.75      132.24      2.26 o 
  -1   2   1      264.34      252.38      3.65 o 
   0   2   1      700.98      710.70     11.51 o 
   1   2   1       48.13       48.03      1.83 o 
   2   2   1     1401.67     1330.59     22.01 o 
   3   2   1      612.30      579.88      6.72 o 
   4   2   1      156.88      151.44      2.35 o 
   5   2   1      284.30      263.88      4.08 o 
   6   2   1       15.05       18.63      1.69 o 
   7   2   1       66.53       69.55      3.03 o 
   8   2   1      345.48      338.60      7.62 o 
   9   2   1       11.61       12.33      3.25 o 
  10   2   1        0.88        2.66      2.83 o 
  -8   3   1        6.89        6.31      2.71 o 
  -7   3   1       50.56       59.59      4.66 o 
  -6   3   1      452.49      424.71     12.33 o 
  -5   3   1        1.69        0.18      0.83 o 
  -4   3   1      102.67       91.16      4.48 o 
  -3   3   1      190.57      178.90      6.08 o 
  -2   3   1      209.66      192.82      3.08 o 
  -1   3   1       19.07       21.44      1.18 o 
   0   3   1     1767.21     1744.56     20.66 o 
   1   3   1      438.25      426.83      8.38 o 
   2   3   1       73.45       86.44      3.30 o 
   3   3   1        9.50       13.22      1.65 o 
   4   3   1       69.77       57.48      1.90 o 
   5   3   1       37.03       37.61      2.10 o 
   6   3   1       12.80       10.21      2.07 o 
   7   3   1       56.73       67.86      3.18 o 
   8   3   1       22.04       29.77      6.67 o 
   9   3   1       15.16       11.03      3.07 o 
  10   3   1        0.13        0.18      2.12 o 
  -8   4   1        2.74        1.77      2.36 o 
  -7   4   1        1.29       -0.53      1.65 o 
  -6   4   1       16.96       20.65      3.13 o 
  -5   4   1      290.91      282.63      9.62 o 
  -4   4   1       30.67       25.61      2.77 o 
  -3   4   1       40.64       37.47      2.89 o 
  -2   4   1       35.41       34.45      1.39 o 
  -1   4   1     1143.99     1229.01     15.31 o 
   0   4   1     1874.95     1854.35     22.37 o 
   1   4   1      459.45      476.93      9.68 o 
   2   4   1       17.35       23.54      2.01 o 
   3   4   1      459.02      466.95     10.80 o 
   4   4   1       92.40       81.72      4.13 o 
   5   4   1      419.28      421.70     11.21 o 
   6   4   1      106.88      106.14      4.57 o 
   7   4   1       32.24       28.08      5.02 o 
   8   4   1        0.79       -0.16      1.06 o 
   9   4   1        1.36        0.44      1.34 o 
  -7   5   1        7.25        3.36      2.18 o 
  -6   5   1       38.51       38.82      4.31 o 
  -5   5   1       75.49       77.65      5.13 o 
  -4   5   1      148.88      143.26      6.55 o 
  -3   5   1        5.98        9.09      2.07 o 
  -2   5   1      102.47      111.04      5.66 o 
  -1   5   1       53.71       58.51      2.74 o 
   0   5   1      132.87      140.65      3.45 o 
   1   5   1       44.92       65.79      3.01 o 
   2   5   1      439.08      511.15     11.39 o 
   3   5   1      466.67      461.82     11.15 o 
   4   5   1       54.68       40.77      3.30 o 
   5   5   1       60.97       56.47      3.84 o 
   6   5   1       12.98       11.74      2.30 o 
   7   5   1       42.71       36.76      3.84 o 
   8   5   1       25.33       19.77      3.25 o 
   9   5   1        2.90        0.07      1.43 o 
  -7   6   1        1.60        2.71      2.42 o 
  -6   6   1        1.83        2.12      2.30 o 
  -5   6   1        7.58        9.15      2.66 o 
  -4   6   1       52.20       56.05      4.84 o 
  -3   6   1        3.96        4.96      2.07 o 
  -2   6   1       85.15       83.43      5.31 o 
  -1   6   1      197.18      191.35      4.09 o 
   0   6   1       16.32       13.68      1.33 o 
   1   6   1      128.25      133.60      4.69 o 
   2   6   1       26.92       32.39      2.66 o 
   3   6   1        3.15        5.07      1.48 o 
   4   6   1        0.14       -0.12      1.12 o 
   5   6   1       26.92       21.60      2.95 o 
   6   6   1        0.62        3.95      1.65 o 
   7   6   1        1.44        2.77      1.59 o 
   8   6   1        6.68        3.66      2.30 o 
   9   6   1        3.10        1.95      2.24 o 
  -6   7   1        5.60        2.07      2.48 o 
  -5   7   1        1.44        0.77      2.24 o 
  -4   7   1        0.86       -0.30      1.89 o 
  -3   7   1      111.84      114.58      7.08 o 
  -2   7   1      218.54      228.87      9.97 o 
  -1   7   1      542.79      532.15     16.28 o 
   0   7   1        4.57        4.08      1.50 o 
   1   7   1       16.87       22.63      3.66 o 
   2   7   1        6.58       11.51      2.01 o 
   3   7   1       39.71       38.82      3.36 o 
   4   7   1       43.54       42.36      3.78 o 
   5   7   1        7.75        3.78      1.59 o 
   6   7   1        2.20        1.42      1.42 o 
   7   7   1        0.03       -0.53      1.65 o 
   8   7   1        5.87        5.19      2.54 o 
   9   7   1        0.08       -1.42      2.12 o 
  -5   8   1        0.04        3.13      2.66 o 
  -4   8   1        4.06        4.25      2.54 o 
  -3   8   1       42.79       46.02      5.43 o 
  -2   8   1       47.94       55.99      5.84 o 
  -1   8   1       13.86       13.98      3.60 o 
   0   8   1        4.89        4.60      2.71 o 
   1   8   1       15.35       14.49      1.87 o 
   2   8   1      126.04      146.96      5.02 o 
   3   8   1       44.72       53.75      3.95 o 
   4   8   1       25.88       34.46      3.72 o 
   5   8   1        6.21        9.74      2.66 o 
   6   8   1        7.08        5.55      2.24 o 
   7   8   1        0.08        1.36      1.95 o 
   8   8   1        3.56        3.30      2.54 o 
  -4   9   1        0.38       -0.35      2.42 o 
  -3   9   1        8.39       14.10      4.13 o 
  -2   9   1       53.27       44.31      5.84 o 
  -1   9   1       13.49       13.39      3.84 o 
   0   9   1        1.54        2.66      2.95 o 
   1   9   1        3.12       -1.65      2.36 o 
   2   9   1       23.24       19.94      2.47 o 
   3   9   1       22.01       25.31      3.30 o 
   4   9   1        4.90        3.42      2.18 o 
   5   9   1       11.57       18.53      3.42 o 
   6   9   1       82.50       89.92      6.31 o 
   7   9   1       55.86       55.76      5.66 o 
  -2  10   1        2.79        2.71      3.48 o 
  -1  10   1        7.97        6.79      3.84 o 
   0  10   1        0.03       -2.12      3.13 o 
   1  10   1        6.33        6.14      4.19 o 
   2  10   1        0.29        3.78      3.78 o 
   3  10   1        0.31       -0.39      1.52 o 
   4  10   1       31.03       34.87      4.25 o 
   5  10   1        2.86        3.89      2.36 o 
   6  10   1        6.15        4.07      2.71 o 
   1  11   1        2.79        6.67      4.72 o 
   2  11   1        0.99       -0.47      3.95 o 
   3  11   1       98.32      116.83     11.51 o 
  -4 -10   2        2.58        6.55      2.77 o 
  -3 -10   2        7.80        7.42      2.42 o 
  -2 -10   2        1.17        1.48      3.66 o 
  -1 -10   2        0.40        0.94      3.72 o 
   0 -10   2        2.11       -0.30      3.72 o 
   1 -10   2       32.59       45.96      6.67 o 
  -6  -9   2        2.91        5.25      3.07 o 
  -5  -9   2        0.50       -1.65      2.12 o 
  -4  -9   2        9.67        7.55      2.77 o 
  -3  -9   2       15.59       17.41      3.42 o 
  -2  -9   2        6.78        5.07      3.25 o 
  -1  -9   2        0.14       -2.54      2.71 o 
   0  -9   2        9.20       11.98      4.07 o 
   1  -9   2        8.76       12.39      4.19 o 
   2  -9   2       52.91       65.02      6.84 o 
   3  -9   2        0.91        1.24      3.01 o 
  -7  -8   2        1.13        1.30      2.54 o 
  -6  -8   2        0.04       -0.18      1.57 o 
  -5  -8   2       33.44       34.55      3.29 o 
  -4  -8   2        5.64        5.71      1.70 o 
  -3  -8   2        4.94        3.32      1.48 o 
  -2  -8   2        1.87        2.07      1.65 o 
  -1  -8   2        0.94        0.67      2.92 o 
   0  -8   2      171.17      195.60     10.15 o 
   1  -8   2       74.90       84.85      7.08 o 
   2  -8   2       32.16       40.06      5.07 o 
   3  -8   2        8.07        7.08      3.13 o 
   4  -8   2        2.92        1.24      2.54 o 
   5  -8   2       13.96       18.76      4.13 o 
  -8  -7   2        0.22       -1.83      1.89 o 
  -7  -7   2        0.11        0.59      1.46 o 
  -6  -7   2        4.13        2.92      1.61 o 
  -5  -7   2        0.00        1.02      1.25 o 
  -4  -7   2        2.84        2.86      1.53 o 
  -3  -7   2        4.26        3.81      1.39 o 
  -2  -7   2       12.63       10.15      1.98 o 
  -1  -7   2       42.29       42.80      2.51 o 
   0  -7   2       84.31       91.63      6.37 o 
   1  -7   2       82.77       91.10      6.25 o 
   2  -7   2        7.18       10.03      3.01 o 
   3  -7   2       72.36       73.34      5.78 o 
   4  -7   2       25.40       17.64      3.48 o 
   5  -7   2        3.39        3.54      2.42 o 
   6  -7   2        3.61        8.82      3.30 o 
  -8  -6   2       11.61       10.90      2.60 o 
  -7  -6   2        1.15        3.47      1.89 o 
  -6  -6   2        1.83        0.64      1.20 o 
  -5  -6   2        0.85       -0.18      1.56 o 
  -4  -6   2      178.85      185.57      5.65 o 
  -3  -6   2      130.30      147.56      8.26 o 
  -2  -6   2       30.37       30.71      2.23 o 
  -1  -6   2       49.95       51.27      2.40 o 
   0  -6   2       77.54       76.13      2.37 o 
   1  -6   2       21.26       19.88      3.13 o 
   2  -6   2        2.30        0.30      1.24 o 
   3  -6   2      107.50      106.97      5.90 o 
   4  -6   2      106.49      101.31      5.90 o 
   5  -6   2        7.17        4.54      2.18 o 
   6  -6   2       11.29       12.10      2.32 o 
   7  -6   2        1.16        5.38      2.04 o 
  -9  -5   2        0.19        1.46      2.01 o 
  -8  -5   2        7.43        5.40      1.77 o 
  -7  -5   2       36.61       31.61      3.02 o 
  -6  -5   2       64.84       62.46      6.11 o 
  -5  -5   2       13.94       14.23      1.97 o 
  -4  -5   2       65.17       69.83      2.47 o 
  -3  -5   2        0.29       -1.06      0.71 o 
  -2  -5   2      110.04      105.09      4.01 o 
  -1  -5   2      805.42      762.15     14.28 o 
   0  -5   2      185.91      181.56      3.56 o 
   1  -5   2        4.20        7.77      1.27 o 
   2  -5   2        3.12        7.79      1.89 o 
   3  -5   2       11.27       17.05      2.54 o 
   4  -5   2       56.63       50.51      3.72 o 
   5  -5   2      224.73      230.35      8.79 o 
   6  -5   2       13.78       11.60      2.06 o 
   7  -5   2       12.18       11.25      2.24 o 
  -9  -4   2        4.36        3.10      1.33 o 
  -8  -4   2       13.32       14.49      1.86 o 
  -7  -4   2        3.71        3.61      1.09 o 
  -6  -4   2        0.00        0.92      0.82 o 
  -5  -4   2       36.94       26.19      1.73 o 
  -4  -4   2        7.19        7.49      1.48 o 
  -3  -4   2       25.12       34.52      2.42 o 
  -2  -4   2      876.34      907.42     16.76 o 
  -1  -4   2       61.87       68.98      2.89 o 
   0  -4   2       88.24       84.35      3.42 o 
   1  -4   2       63.91       54.11      1.70 o 
   2  -4   2        1.28        1.76      0.36 o 
   3  -4   2       15.46       16.11      2.18 o 
   4  -4   2       36.81       38.41      3.01 o 
   5  -4   2      358.05      320.68     10.24 o 
   6  -4   2       68.10       79.86      3.86 o 
   7  -4   2        4.18        3.12      1.43 o 
   8  -4   2       17.74       17.11      3.54 o 
  -9  -3   2       70.92       78.88      3.47 o 
  -8  -3   2       28.29       30.50      2.27 o 
  -7  -3   2        1.98        3.33      1.04 o 
  -6  -3   2      105.36       97.66      4.04 o 
  -5  -3   2        3.48        1.82      1.92 o 
  -4  -3   2       77.11       58.68      2.34 o 
  -3  -3   2       89.87      125.56      4.37 o 
  -2  -3   2      115.53      102.90      3.66 o 
  -1  -3   2        3.55        6.67      1.06 o 
   0  -3   2      293.88      259.56      5.66 o 
   1  -3   2       15.58       10.01      2.01 o 
   2  -3   2       29.94       23.36      0.82 o 
   3  -3   2       82.72       78.42      3.72 o 
   4  -3   2        0.00       -0.06      0.77 o 
   5  -3   2      213.54      186.56      5.28 o 
   6  -3   2       30.32       33.83      2.64 o 
   7  -3   2        0.35        1.69      1.50 o 
   8  -3   2       19.06       20.59      3.66 o 
  -9  -2   2        8.64        9.09      2.83 o 
  -8  -2   2        0.56        1.63      0.91 o 
  -7  -2   2        3.46        3.46      0.93 o 
  -6  -2   2       58.85       60.33      2.61 o 
  -5  -2   2      307.12      323.82      6.24 o 
  -4  -2   2       82.56       81.54      2.61 o 
  -3  -2   2      165.57      190.72      3.91 o 
  -2  -2   2      749.49      686.83     12.30 o 
  -1  -2   2     6102.04     6046.86     90.69 o 
   0  -2   2      231.17      245.69      5.13 o 
   1  -2   2      868.18      856.61     11.33 o 
   2  -2   2     2644.74     2681.38     30.30 o 
   3  -2   2       96.85       97.36      3.78 o 
   4  -2   2      243.69      255.70      6.52 o 
   5  -2   2       72.86       70.98      2.93 o 
   6  -2   2      284.73      245.15      6.14 o 
   7  -2   2       27.93       27.55      2.51 o 
   8  -2   2        0.03        0.30      1.65 o 
   9  -2   2        0.00        0.12      2.07 o 
  -9  -1   2       10.36        8.44      2.77 o 
  -8  -1   2       10.43       13.75      3.01 o 
  -7  -1   2        0.35       -0.26      0.72 o 
  -6  -1   2        4.48        8.65      1.22 o 
  -5  -1   2       81.39       86.10      2.80 o 
  -4  -1   2      218.47      211.49      4.32 o 
  -3  -1   2       55.24       56.11      1.86 o 
  -2  -1   2     7247.87     6928.72     76.00 o 
  -1  -1   2       44.58       38.41      1.59 o 
   0  -1   2       35.72       30.03      1.30 o 
   1  -1   2     1138.96     1189.98     14.07 o 
   2  -1   2      146.38      133.25      1.94 o 
   3  -1   2       64.09       77.63      1.52 o 
   4  -1   2      671.38      660.12      7.50 o 
   5  -1   2        3.65        7.15      0.72 o 
   6  -1   2        0.26        1.22      0.76 o 
   7  -1   2       50.53       49.32      4.96 o 
   8  -1   2       11.61       11.80      2.77 o 
   9  -1   2        2.35        0.24      1.89 o 
  -9   0   2        0.07        0.77      1.89 o 
  -8   0   2        0.02       -1.53      1.36 o 
  -7   0   2       49.60       50.68      4.07 o 
  -6   0   2       31.09       29.94      1.75 o 
  -5   0   2       19.75       21.72      2.12 o 
  -4   0   2      288.77      310.75      5.39 o 
  -3   0   2      583.96      591.14      8.18 o 
  -2   0   2       30.99       33.71      1.23 o 
  -1   0   2      204.25      204.39      4.31 o 
   0   0   2        0.23       -0.18      0.24 o 
   1   0   2     3058.14     2810.34     42.36 o 
   2   0   2      477.61      453.60      4.94 o 
   3   0   2     1329.77     1446.65     14.27 o 
   4   0   2      353.86      374.39      4.87 o 
   5   0   2       13.24       12.84      1.98 o 
   6   0   2        0.44        0.05      0.53 o 
   7   0   2       18.89       19.53      2.83 o 
   8   0   2       15.05       11.98      2.66 o 
   9   0   2        0.88        3.25      2.36 o 
  -9   1   2        2.67        3.01      2.24 o 
  -8   1   2       36.27       38.77      4.31 o 
  -7   1   2      100.27      115.88      6.37 o 
  -6   1   2       35.10       36.52      3.48 o 
  -5   1   2      522.18      523.95      8.08 o 
  -4   1   2      359.04      353.39      5.73 o 
  -3   1   2      104.32      104.08      2.41 o 
  -2   1   2       12.39       12.21      0.83 o 
  -1   1   2     3382.31     3084.18     34.24 o 
   0   1   2     4875.23     4758.81     71.04 o 
   1   1   2     1666.03     1504.24     23.19 o 
   2   1   2      559.85      524.52      5.62 o 
   3   1   2      103.69      106.55      1.96 o 
   4   1   2       36.27       45.57      2.61 o 
   5   1   2        2.04        1.31      0.62 o 
   6   1   2       33.83       36.42      1.57 o 
   7   1   2       17.31       20.91      1.77 o 
   8   1   2        2.44        2.18      1.83 o 
   9   1   2        6.57        3.48      2.24 o 
  10   1   2        8.71       12.86      3.60 o 
  -9   2   2        1.11        1.36      2.36 o 
  -8   2   2        0.56       -0.59      1.83 o 
  -7   2   2      116.44      113.88      6.37 o 
  -6   2   2      228.86      232.12      8.44 o 
  -5   2   2       63.69       63.55      3.78 o 
  -4   2   2       25.22       17.31      2.68 o 
  -3   2   2       56.44       47.99      1.56 o 
  -2   2   2     2025.99     2018.63     23.22 o 
  -1   2   2       12.47        9.28      1.42 o 
   0   2   2     3806.32     3746.90     54.28 o 
   1   2   2     3259.75     3183.60     48.26 o 
   2   2   2       73.52       70.69      2.48 o 
   3   2   2      540.26      534.85      6.17 o 
   4   2   2      464.89      467.43      5.86 o 
   5   2   2       96.79      113.91      2.48 o 
   6   2   2      320.80      319.32      6.90 o 
   7   2   2       38.75       41.52      2.47 o 
   8   2   2      102.44      108.40      4.01 o 
   9   2   2      217.49      234.30     10.03 o 
  10   2   2        1.31        0.53      2.36 o 
  -8   3   2       11.00        7.38      2.77 o 
  -7   3   2       29.71       23.13      3.54 o 
  -6   3   2       80.54       85.02      5.25 o 
  -5   3   2        3.05        2.83      1.24 o 
  -4   3   2        0.04        0.12      0.71 o 
  -3   3   2       64.00       48.06      1.49 o 
  -2   3   2     1332.99     1468.09     17.58 o 
  -1   3   2        0.09       -0.17      0.47 o 
   0   3   2       80.15       77.71      1.95 o 
   1   3   2     1490.85     1442.64     23.19 o 
   2   3   2      254.76      222.97      5.55 o 
   3   3   2      398.76      418.16      9.20 o 
   4   3   2      180.24      172.60      4.54 o 
   5   3   2      321.84      334.53      6.44 o 
   6   3   2      122.66      120.45      3.81 o 
   7   3   2       47.32       48.04      3.22 o 
   8   3   2       12.76       10.84      1.83 o 
   9   3   2        1.71        0.41      2.24 o 
  10   3   2        2.03        7.55      3.13 o 
  -8   4   2        1.32        3.60      2.48 o 
  -7   4   2        6.12        1.83      2.01 o 
  -6   4   2       89.77       88.51      5.55 o 
  -5   4   2       43.85       52.22      4.13 o 
  -4   4   2       43.56       46.97      3.48 o 
  -3   4   2        0.59        1.42      1.00 o 
  -2   4   2      223.25      260.72      4.38 o 
  -1   4   2       69.18       69.15      1.92 o 
   0   4   2        1.34        0.69      0.47 o 
   1   4   2      274.60      242.21      5.78 o 
   2   4   2       78.17       78.42      3.19 o 
   3   4   2       45.51       56.41      3.01 o 
   4   4   2       58.38       61.54      3.42 o 
   5   4   2        0.87        2.83      1.42 o 
   6   4   2        3.88        2.52      0.92 o 
   7   4   2        1.35        0.30      0.99 o 
   8   4   2        6.08        4.29      2.04 o 
   9   4   2        0.15        1.56      1.68 o 
  10   4   2        0.01       -0.83      2.36 o 
  -7   5   2       26.19       29.15      4.25 o 
  -6   5   2        4.41        1.59      1.83 o 
  -5   5   2       72.14       81.13      5.43 o 
  -4   5   2      156.39      152.52      6.84 o 
  -3   5   2        0.00        0.18      0.94 o 
  -2   5   2       18.41       19.71      2.77 o 
  -1   5   2      926.34     1087.50     14.29 o 
   0   5   2      607.27      685.18      9.98 o 
   1   5   2       19.55       26.32      1.89 o 
   2   5   2      267.55      252.83      6.84 o 
   3   5   2      227.28      204.33      6.49 o 
   4   5   2       27.27       38.41      3.07 o 
   5   5   2        0.14       -1.00      0.89 o 
   6   5   2        2.16       -0.12      1.24 o 
   7   5   2       60.93       67.44      4.66 o 
   8   5   2       39.89       41.83      4.19 o 
   9   5   2        4.38        7.35      1.94 o 
  -7   6   2        0.61        2.24      2.42 o 
  -6   6   2        6.77        7.02      2.60 o 
  -5   6   2        4.87        3.36      2.07 o 
  -4   6   2       43.55       41.60      4.31 o 
  -3   6   2      118.64      121.13      6.55 o 
  -2   6   2       41.47       42.66      4.25 o 
  -1   6   2       40.99       33.05      1.64 o 
   0   6   2      113.95      130.51      3.49 o 
   1   6   2       25.65       25.90      2.74 o 
   2   6   2       16.32       17.82      2.07 o 
   3   6   2       10.50       12.21      1.95 o 
   4   6   2      151.43      180.02      6.73 o 
   5   6   2       47.48       53.22      3.95 o 
   6   6   2        4.58        2.12      1.48 o 
   7   6   2        4.52        1.83      1.53 o 
   8   6   2      120.50      129.22      7.08 o 
   9   6   2        1.63        5.19      2.30 o 
  -6   7   2       19.81       25.37      4.43 o 
  -5   7   2        3.19        5.84      2.77 o 
  -4   7   2       17.35       11.33      2.95 o 
  -3   7   2      149.34      158.42      8.14 o 
  -2   7   2        3.34       -1.06      1.95 o 
  -1   7   2      161.31      158.42      8.08 o 
   0   7   2        4.44        4.29      0.96 o 
   1   7   2        0.06       -0.20      1.68 o 
   2   7   2       33.45       28.38      2.60 o 
   3   7   2        0.52        0.00      1.12 o 
   4   7   2        1.87        2.24      1.48 o 
   5   7   2        1.51        3.25      1.65 o 
   6   7   2        1.83        3.78      1.83 o 
   7   7   2        2.98        5.37      2.07 o 
   8   7   2        1.30       -0.24      1.59 o 
   9   7   2        1.14        3.19      2.07 o 
  -5   8   2       10.48        8.73      3.42 o 
  -4   8   2        6.55        3.84      2.83 o 
  -3   8   2        6.16       10.44      3.25 o 
  -2   8   2        9.31       10.92      3.30 o 
  -1   8   2       27.65       31.98      4.72 o 
   0   8   2        2.06       -0.41      2.12 o 
   1   8   2        0.10       -1.05      0.72 o 
   2   8   2        4.40        4.17      1.31 o 
   3   8   2       44.21       53.58      3.72 o 
   4   8   2        3.06        1.95      1.71 o 
   5   8   2       70.82       69.98      5.13 o 
   6   8   2        3.66        4.43      2.07 o 
   7   8   2        2.02        3.07      2.12 o 
   8   8   2        1.64        1.59      1.83 o 
  -4   9   2        0.00        0.83      2.60 o 
  -3   9   2        9.69        9.03      3.66 o 
  -2   9   2        2.36       -0.77      2.66 o 
  -1   9   2        0.57        0.77      2.77 o 
   0   9   2       31.13       32.39      5.25 o 
   1   9   2        0.00        3.30      3.01 o 
   2   9   2      162.48      182.94      5.91 o 
   3   9   2        1.06       -0.53      1.24 o 
   4   9   2       40.36       45.55      4.25 o 
   5   9   2       30.70       39.59      4.37 o 
   6   9   2       14.43       14.10      3.25 o 
   7   9   2       54.32       55.82      5.37 o 
  -2  10   2        0.38       -1.06      3.13 o 
  -1  10   2        4.04        0.59      3.19 o 
   0  10   2        0.49       -0.06      3.01 o 
   1  10   2        2.94        2.12      3.42 o 
   2  10   2        4.11        1.00      3.54 o 
   3  10   2       20.48       20.35      2.83 o 
   4  10   2        1.71       -1.95      1.71 o 
   5  10   2        7.39        3.95      2.18 o 
   6  10   2        3.77        1.18      2.07 o 
   0  11   2        0.23       -2.42      3.60 o 
   1  11   2        3.31        6.37      4.43 o 
   2  11   2        1.25        0.41      3.72 o 
   3  11   2        7.74       10.21      5.31 o 
   4  11   2        2.33        2.38      2.13 o 
  -3 -10   3        1.43       -1.00      4.07 o 
  -2 -10   3        1.31        1.83      4.37 o 
  -1 -10   3        0.30        0.53      3.36 o 
   0 -10   3        0.01       -0.71      3.48 o 
  -5  -9   3        9.82        9.81      2.50 o 
  -4  -9   3        0.54       -0.95      1.50 o 
  -3  -9   3       10.08       15.79      3.57 o 
  -2  -9   3        0.72       -0.41      3.07 o 
  -1  -9   3        1.11       -1.89      3.19 o 
   0  -9   3        0.00        1.48      3.07 o 
   1  -9   3       10.06       17.35      4.48 o 
   2  -9   3        0.66        1.30      3.13 o 
   3  -9   3       24.43       27.97      5.07 o 
  -7  -8   3        0.12        1.00      2.04 o 
  -6  -8   3        0.94        1.11      1.87 o 
  -5  -8   3       18.24       21.20      3.63 o 
  -4  -8   3        0.50        0.48      1.83 o 
  -3  -8   3        5.51        4.83      2.42 o 
  -2  -8   3        4.67        2.70      1.35 o 
  -1  -8   3       35.19       27.50      5.07 o 
   0  -8   3      100.41      120.72      8.32 o 
   1  -8   3      165.21      179.61      9.85 o 
   2  -8   3       76.07       89.57      6.90 o 
   3  -8   3       53.65       71.28      6.31 o 
   4  -8   3        0.41       -0.94      2.30 o 
  -7  -7   3        0.28        0.19      1.83 o 
  -6  -7   3        1.18        0.41      1.67 o 
  -5  -7   3       13.43       13.51      2.80 o 
  -4  -7   3        1.47        3.21      1.60 o 
  -3  -7   3       18.81       18.14      2.27 o 
  -2  -7   3       69.68       64.89      3.33 o 
  -1  -7   3        5.35        5.60      1.24 o 
   0  -7   3        5.27        3.84      2.36 o 
   1  -7   3       40.02       44.55      4.84 o 
   2  -7   3      104.73       94.94      6.49 o 
   3  -7   3      127.21      121.37      7.08 o 
   4  -7   3        3.44       -1.06      1.83 o 
   5  -7   3        0.85       -0.46      1.39 o 
  -8  -6   3        2.67        1.03      1.60 o 
  -7  -6   3        0.87        1.61      1.98 o 
  -6  -6   3        0.64        1.02      1.35 o 
  -5  -6   3        0.66        3.44      1.52 o 
  -4  -6   3       29.37       27.26      1.97 o 
  -3  -6   3       54.85       64.32      2.91 o 
  -2  -6   3      122.07      110.99      4.54 o 
  -1  -6   3        1.29        1.23      0.82 o 
   0  -6   3       11.00       11.92      1.95 o 
   1  -6   3       13.37       24.60      3.42 o 
   2  -6   3       16.45       14.40      2.71 o 
   3  -6   3       12.49        8.38      2.12 o 
   4  -6   3        0.91        1.30      1.89 o 
   5  -6   3       57.16       59.96      3.86 o 
   6  -6   3        0.62        0.22      1.50 o 
  -8  -5   3        0.45       -0.48      1.59 o 
  -7  -5   3        2.35        1.08      1.46 o 
  -6  -5   3       49.07       52.63      9.12 o 
  -5  -5   3       75.22       82.25      4.54 o 
  -4  -5   3      126.11      123.26      5.19 o 
  -3  -5   3        2.55        3.66      1.36 o 
  -2  -5   3        1.80        0.77      0.89 o 
  -1  -5   3        3.84        7.02      1.36 o 
   0  -5   3      125.51      147.09      3.75 o 
   1  -5   3       10.61        8.36      1.06 o 
   2  -5   3       62.47       78.06      4.60 o 
   3  -5   3        5.21        3.89      1.53 o 
   4  -5   3      177.94      170.11      6.90 o 
   5  -5   3       35.77       39.01      3.01 o 
   6  -5   3        2.75        2.01      1.48 o 
   7  -5   3        0.59       -0.58      1.44 o 
  -9  -4   3        4.61        5.47      1.57 o 
  -8  -4   3        0.78        0.79      1.12 o 
  -7  -4   3       27.17       27.79      2.28 o 
  -6  -4   3       36.29       35.11      2.42 o 
  -5  -4   3       14.58       12.74      2.12 o 
  -4  -4   3       21.60       23.84      2.48 o 
  -3  -4   3        0.01       -1.24      0.83 o 
  -2  -4   3      638.81      632.64     12.98 o 
  -1  -4   3       16.37       29.03      2.01 o 
   0  -4   3       74.60       86.35      2.92 o 
   1  -4   3       18.18       22.29      1.56 o 
   2  -4   3      227.87      220.54      3.91 o 
   3  -4   3        0.19        0.71      0.89 o 
   4  -4   3      240.52      215.97      6.49 o 
   5  -4   3      126.52      145.52      4.93 o 
   6  -4   3       85.19       66.01      5.78 o 
   7  -4   3        0.00        0.82      1.59 o 
   8  -4   3        2.42        2.02      1.70 o 
  -9  -3   3       28.69       21.80      4.57 o 
  -8  -3   3       35.07       43.95      3.38 o 
  -7  -3   3        0.14        1.13      0.88 o 
  -6  -3   3       28.76       25.92      2.08 o 
  -5  -3   3        0.81        1.34      0.81 o 
  -4  -3   3        0.24        0.44      0.63 o 
  -3  -3   3       55.37       56.11      3.01 o 
  -2  -3   3      630.88      610.10     12.27 o 
  -1  -3   3       47.70       41.01      2.24 o 
   0  -3   3      311.08      328.00      7.02 o 
   1  -3   3      169.65      148.29      3.05 o 
   2  -3   3      730.16      769.44     10.06 o 
   3  -3   3      271.67      272.52      5.87 o 
   4  -3   3        0.45        1.57      0.79 o 
   5  -3   3       71.00       70.12      3.15 o 
   6  -3   3       19.22       17.05      3.51 o 
   7  -3   3       49.46       47.87      5.13 o 
   8  -3   3       23.48       23.90      3.66 o 
  -9  -2   3        5.12        6.61      2.83 o 
  -8  -2   3        0.36       -0.45      0.98 o 
  -7  -2   3       24.52       20.35      1.47 o 
  -6  -2   3       53.49       60.66      2.78 o 
  -5  -2   3       41.58       37.51      2.07 o 
  -4  -2   3       79.18       62.75      2.41 o 
  -3  -2   3       91.00       86.06      2.56 o 
  -2  -2   3       31.55       34.48      1.52 o 
  -1  -2   3     2268.91     2151.99     25.14 o 
   0  -2   3       13.40       14.96      1.00 o 
   1  -2   3     1035.63      946.68     11.69 o 
   2  -2   3      875.56      949.20     10.00 o 
   3  -2   3      361.82      396.02      4.91 o 
   4  -2   3      146.92      169.97      4.38 o 
   5  -2   3        0.11        1.17      0.79 o 
   6  -2   3       34.71       37.45      3.13 o 
   7  -2   3        0.88        1.77      1.68 o 
   8  -2   3        0.10        4.31      2.07 o 
   9  -2   3        4.39        8.02      2.83 o 
  -9  -1   3        2.23        2.07      2.12 o 
  -8  -1   3       18.03       15.28      3.01 o 
  -7  -1   3        3.52        4.09      1.30 o 
  -6  -1   3       35.95       35.60      2.12 o 
  -5  -1   3      128.40      108.91      3.31 o 
  -4  -1   3       34.24       29.22      1.57 o 
  -3  -1   3        0.61        0.01      0.41 o 
  -2  -1   3      546.16      517.52     10.44 o 
  -1  -1   3    64210.75    54799.90   3917.04 o 
   0  -1   3     3774.36     3708.79     41.63 o 
   1  -1   3      884.02      807.40     10.18 o 
   2  -1   3      259.88      249.04      3.24 o 
   3  -1   3     1940.14     2053.42     19.89 o 
   4  -1   3        2.26        0.56      0.35 o 
   5  -1   3      114.82      132.35      3.81 o 
   6  -1   3        0.28       -0.66      0.68 o 
   7  -1   3        2.54        3.88      1.34 o 
   8  -1   3        3.31        5.37      2.18 o 
   9  -1   3        2.47        2.12      2.12 o 
  -9   0   3        3.68        3.60      2.30 o 
  -8   0   3       16.27       10.74      2.89 o 
  -7   0   3       14.82       20.95      3.19 o 
  -6   0   3        4.76        5.14      1.08 o 
  -5   0   3       19.38       27.08      1.70 o 
  -4   0   3      128.81      133.82      6.05 o 
  -3   0   3      369.76      389.29      6.11 o 
  -2   0   3       33.07       36.77      1.59 o 
  -1   0   3     3854.07     3646.71     40.40 o 
   0   0   3       61.04       62.78      2.01 o 
   1   0   3     4407.87     3943.54     44.02 o 
   2   0   3      642.01      644.23      8.35 o 
   3   0   3      667.41      706.03      7.61 o 
   4   0   3     1529.17     1680.05     16.78 o 
   5   0   3      639.71      679.38      8.09 o 
   6   0   3        1.00        0.23      0.55 o 
   7   0   3       42.96       48.36      2.68 o 
   8   0   3       44.53       34.40      3.84 o 
   9   0   3       22.15       25.14      3.84 o 
  -9   1   3        2.29        1.30      1.95 o 
  -8   1   3        0.04       -0.12      1.59 o 
  -7   1   3        0.00       -0.59      1.42 o 
  -6   1   3        0.35        0.41      1.30 o 
  -5   1   3      221.59      251.92      9.38 o 
  -4   1   3      419.20      454.32      7.12 o 
  -3   1   3       25.67       26.80      1.33 o 
  -2   1   3        5.56        5.91      0.71 o 
  -1   1   3      902.52      856.68     10.45 o 
   0   1   3     1532.54     1458.69     22.89 o 
   1   1   3      109.58      113.05      2.83 o 
   2   1   3      163.86      131.90      2.00 o 
   3   1   3       28.48       25.58      2.09 o 
   4   1   3     1047.86     1054.48     12.32 o 
   5   1   3      102.02       92.77      2.23 o 
   6   1   3      376.82      351.14      6.18 o 
   7   1   3      132.77      137.71      3.94 o 
   8   1   3       46.94       44.25      4.25 o 
   9   1   3        2.62        1.71      2.18 o 
  10   1   3        0.21        0.83      2.24 o 
  -8   2   3       36.72       32.57      4.13 o 
  -7   2   3       43.50       47.56      4.37 o 
  -6   2   3       13.43       14.40      2.54 o 
  -5   2   3        5.54        5.84      1.77 o 
  -4   2   3       83.86       74.74      2.32 o 
  -3   2   3        6.72       11.01      1.00 o 
  -2   2   3      158.85      140.17      3.72 o 
  -1   2   3       81.46       78.70      1.88 o 
   0   2   3      249.75      222.16      5.02 o 
   1   2   3        7.20        4.48      0.65 o 
   2   2   3      348.27      293.07      6.20 o 
   3   2   3      181.49      181.02      2.84 o 
   4   2   3       45.91       47.08      1.57 o 
   5   2   3      351.81      398.05      7.49 o 
   6   2   3      217.85      230.43      4.10 o 
   7   2   3      115.54      112.04      4.57 o 
   8   2   3        2.67        4.60      2.12 o 
   9   2   3       11.16        9.68      2.95 o 
  10   2   3        5.58        2.42      2.77 o 
  -8   3   3        2.16       -1.18      1.65 o 
  -7   3   3        2.89        2.42      1.89 o 
  -6   3   3      349.81      387.83     11.92 o 
  -5   3   3       71.86       72.28      4.66 o 
  -4   3   3       29.23       28.97      2.83 o 
  -3   3   3      220.32      208.05      3.92 o 
  -2   3   3     1397.67     1473.62     18.14 o 
  -1   3   3        4.97        1.31      0.46 o 
   0   3   3      787.43      726.45      9.62 o 
   1   3   3      294.33      270.06      5.78 o 
   2   3   3     1487.35     1487.13     24.37 o 
   3   3   3     2559.19     2603.65     41.36 o 
   4   3   3      292.71      359.78      6.30 o 
   5   3   3       54.34       49.64      3.13 o 
   6   3   3        2.00        0.98      0.77 o 
   7   3   3       11.44        9.38      1.86 o 
   8   3   3        0.11        0.34      1.06 o 
   9   3   3        4.60        5.55      2.66 o 
  10   3   3        6.61        4.78      2.83 o 
  -8   4   3        2.51        5.07      2.48 o 
  -7   4   3        3.47        1.30      1.77 o 
  -6   4   3        0.02       -2.12      1.42 o 
  -5   4   3       66.04       74.05      4.78 o 
  -4   4   3        5.97        4.60      1.71 o 
  -3   4   3        0.60        1.65      0.53 o 
  -2   4   3       68.15       72.12      2.92 o 
  -1   4   3      243.39      269.75      6.37 o 
   0   4   3      969.24      998.00     13.06 o 
   1   4   3      665.39      656.59     12.04 o 
   2   4   3      122.93      125.09      4.01 o 
   3   4   3       19.41       26.08      2.12 o 
   4   4   3       49.30       52.28      3.07 o 
   5   4   3      100.81      114.88      4.90 o 
   6   4   3        0.08        0.16      0.69 o 
   7   4   3      101.24      116.07      4.14 o 
   8   4   3        3.71        2.37      1.89 o 
   9   4   3       13.10       15.20      2.74 o 
  10   4   3        0.09        0.06      2.60 o 
  -7   5   3       13.48       14.93      3.36 o 
  -6   5   3       29.89       33.46      4.13 o 
  -5   5   3      239.54      233.54      9.38 o 
  -4   5   3      207.81      208.16      8.32 o 
  -3   5   3       24.06       28.03      3.19 o 
  -2   5   3        3.22        3.91      0.69 o 
  -1   5   3       21.65       31.95      2.42 o 
   0   5   3        3.50        9.40      1.00 o 
   1   5   3     2522.67     2532.38     67.94 o 
   2   5   3      136.81      127.62      4.43 o 
   3   5   3      621.02      653.05     13.57 o 
   4   5   3       44.47       48.80      3.13 o 
   5   5   3        0.48        0.65      0.94 o 
   6   5   3        2.07        3.78      1.59 o 
   7   5   3       21.70       22.30      2.95 o 
   8   5   3        0.10        0.35      1.42 o 
   9   5   3       11.70        9.54      2.09 o 
  -7   6   3        5.76        6.20      2.71 o 
  -6   6   3       13.46       18.23      3.78 o 
  -5   6   3       28.89       33.75      4.19 o 
  -4   6   3       79.23       87.03      5.84 o 
  -3   6   3      692.81      676.18     17.76 o 
  -2   6   3      800.98      826.34     20.53 o 
  -1   6   3       22.45       24.52      1.52 o 
   0   6   3        1.74        3.45      0.80 o 
   1   6   3      371.35      362.50      6.88 o 
   2   6   3       12.95       12.51      1.77 o 
   3   6   3       21.84       17.58      2.12 o 
   4   6   3      169.43      171.05      6.37 o 
   5   6   3       24.06       22.48      2.83 o 
   6   6   3        3.75        6.02      1.77 o 
   7   6   3       12.61       11.62      2.42 o 
   8   6   3      162.56      166.80      7.73 o 
   9   6   3        6.63        7.43      2.77 o 
  -6   7   3        3.29        5.25      3.01 o 
  -5   7   3       38.52       37.82      4.84 o 
  -4   7   3       10.96        8.85      2.83 o 
  -3   7   3       18.91       17.41      3.48 o 
  -2   7   3        2.63        3.07      2.07 o 
  -1   7   3       28.77       26.49      3.89 o 
   0   7   3       54.31       52.07      2.45 o 
   1   7   3      422.26      430.53      8.14 o 
   2   7   3       28.93       31.74      2.66 o 
   3   7   3       30.34       31.04      2.89 o 
   4   7   3       15.16       12.45      2.24 o 
   5   7   3       43.90       53.22      4.19 o 
   6   7   3        1.46        2.42      1.48 o 
   7   7   3       14.77       10.56      2.54 o 
   8   7   3        2.95        2.48      1.77 o 
   9   7   3        0.25       -0.18      2.01 o 
  -5   8   3       27.13       24.31      4.43 o 
  -4   8   3        1.27        1.77      2.24 o 
  -3   8   3       50.91       54.99      5.66 o 
  -2   8   3       12.56       11.39      3.36 o 
  -1   8   3        0.28        2.24      2.24 o 
   0   8   3        0.68        0.18      1.95 o 
   1   8   3       19.13       14.05      1.67 o 
   2   8   3       12.30       19.75      2.09 o 
   3   8   3       37.17       31.45      3.19 o 
   4   8   3       72.60       75.35      4.60 o 
   5   8   3      115.87      127.21      6.43 o 
   6   8   3        4.92        7.02      2.30 o 
   7   8   3        5.92        6.55      2.12 o 
   8   8   3        5.36        8.02      2.48 o 
  -4   9   3        0.01        1.65      2.83 o 
  -3   9   3        0.38       -0.18      2.42 o 
  -2   9   3      161.41      166.10      9.68 o 
  -1   9   3        0.31        2.01      2.48 o 
   0   9   3        6.53        4.13      3.13 o 
   1   9   3        0.04       -0.71      2.60 o 
   2   9   3      159.88      163.25      5.51 o 
   3   9   3        2.03        1.36      1.42 o 
   4   9   3        7.03        4.96      2.01 o 
   5   9   3       93.58       90.87      5.55 o 
   6   9   3       12.54        7.91      2.60 o 
   7   9   3        1.42       -0.30      1.71 o 
  -2  10   3        3.63        1.65      3.25 o 
  -1  10   3        0.03        0.65      2.71 o 
   0  10   3        3.95        2.36      3.30 o 
   1  10   3       14.00        6.37      3.60 o 
   2  10   3        6.82       11.15      4.72 o 
   3  10   3       33.88       38.70      3.37 o 
   4  10   3        3.35        4.25      2.01 o 
   5  10   3       11.75       14.04      3.30 o 
   6  10   3        0.86        1.06      2.07 o 
   0  11   3        0.84       -1.95      3.72 o 
   1  11   3        0.54        0.30      3.54 o 
   2  11   3        0.00       -0.83      3.42 o 
   3  11   3        0.29       -2.12      3.66 o 
   4  11   3        3.03        6.81      2.24 o 
   5  11   3        0.95       -2.01      1.83 o 
  -5  -9   4        0.09       -0.42      1.98 o 
  -4  -9   4        0.00        3.20      2.00 o 
  -3  -9   4        0.09        0.90      1.77 o 
  -2  -9   4       11.80        6.49      4.43 o 
  -1  -9   4       11.53       17.29      5.25 o 
   0  -9   4        0.62        1.77      3.48 o 
   1  -9   4        4.66        2.36      3.48 o 
   2  -9   4       18.81       22.30      4.90 o 
  -6  -8   4        3.31       -0.21      4.63 o 
  -5  -8   4        6.77        4.69      2.31 o 
  -4  -8   4        0.74       -1.95      1.30 o 
  -3  -8   4        3.38        1.72      1.89 o 
  -2  -8   4        6.96        4.04      1.79 o 
  -1  -8   4       28.63       31.39      5.49 o 
   0  -8   4        1.46        0.65      2.77 o 
   1  -8   4       89.86       90.69      7.43 o 
   2  -8   4        3.31        2.95      3.01 o 
   3  -8   4        1.60        1.12      2.71 o 
   4  -8   4        3.93        5.15      4.16 o 
  -7  -7   4        0.14       -1.12      1.70 o 
  -6  -7   4        1.02        0.42      1.81 o 
  -5  -7   4        7.32       12.94      2.63 o 
  -4  -7   4        7.31        8.99      2.11 o 
  -3  -7   4        3.59        1.02      0.82 o 
  -2  -7   4        0.02        0.17      0.75 o 
  -1  -7   4       88.50       98.96      3.47 o 
   0  -7   4        2.50        1.00      2.07 o 
   1  -7   4        3.27       -0.41      1.89 o 
   2  -7   4       35.24       38.35      4.60 o 
   3  -7   4        9.99       10.27      3.07 o 
   4  -7   4       35.27       38.44      3.44 o 
   5  -7   4       11.09       11.35      2.31 o 
  -8  -6   4        0.11       -0.57      1.79 o 
  -7  -6   4        0.58       -0.25      1.58 o 
  -6  -6   4        0.58        0.05      1.33 o 
  -5  -6   4        1.13       -0.24      1.06 o 
  -4  -6   4        3.67        0.24      1.30 o 
  -3  -6   4        1.45        1.95      1.12 o 
  -2  -6   4       59.98       61.13      3.54 o 
  -1  -6   4      103.39      103.37      4.37 o 
   0  -6   4        0.21       -0.09      1.95 o 
   1  -6   4        1.72        3.13      1.83 o 
   2  -6   4        3.41        2.89      1.71 o 
   3  -6   4       37.11       41.77      4.01 o 
   4  -6   4      205.11      192.37     11.86 o 
   5  -6   4       10.41       13.92      2.28 o 
   6  -6   4        0.42        1.10      1.54 o 
  -8  -5   4       12.63       13.08      2.49 o 
  -7  -5   4        8.79        7.24      2.07 o 
  -6  -5   4        0.01        1.42      1.48 o 
  -5  -5   4       13.34       15.05      2.48 o 
  -4  -5   4       39.30       47.56      3.36 o 
  -3  -5   4        0.67        0.89      1.06 o 
  -2  -5   4        4.54        2.71      1.24 o 
  -1  -5   4       35.28       34.93      2.54 o 
   0  -5   4       34.29       39.82      2.05 o 
   1  -5   4        5.14        4.91      0.92 o 
   2  -5   4        0.26       -1.18      1.00 o 
   3  -5   4       73.09       67.50      4.25 o 
   4  -5   4      160.30      160.68      8.26 o 
   5  -5   4        1.04        0.73      1.80 o 
   6  -5   4       17.75       15.76      2.45 o 
   7  -5   4        0.16       -1.21      2.39 o 
  -8  -4   4       14.27       13.20      2.32 o 
  -7  -4   4        5.64        3.60      1.02 o 
  -6  -4   4        6.77        6.36      1.37 o 
  -5  -4   4        7.98        6.61      1.71 o 
  -4  -4   4        2.70        1.71      1.12 o 
  -3  -4   4        0.59        1.53      1.12 o 
  -2  -4   4       12.01       17.70      1.48 o 
  -1  -4   4        3.70        3.13      1.00 o 
   0  -4   4        0.58        0.35      0.59 o 
   1  -4   4        0.59       -0.08      0.53 o 
   2  -4   4        6.83        7.52      0.85 o 
   3  -4   4       40.68       39.64      3.16 o 
   4  -4   4        4.98        5.33      1.26 o 
   5  -4   4      377.12      337.66      7.91 o 
   6  -4   4        2.90        1.59      1.48 o 
   7  -4   4        1.38        0.61      2.45 o 
   8  -4   4        0.01        0.40      1.65 o 
  -9  -3   4        0.01       -1.74      1.16 o 
  -8  -3   4        2.01        1.11      1.20 o 
  -7  -3   4        5.55        3.12      1.62 o 
  -6  -3   4       13.88        8.75      1.47 o 
  -5  -3   4        2.28        3.68      1.42 o 
  -4  -3   4        0.02        0.21      0.69 o 
  -3  -3   4      137.90      111.34      2.70 o 
  -2  -3   4     2368.60     2272.26     27.18 o 
  -1  -3   4      302.04      288.35      5.30 o 
   0  -3   4        0.34        0.39      0.48 o 
   1  -3   4       39.10       32.20      1.31 o 
   2  -3   4        0.75        1.20      0.48 o 
   3  -3   4      289.02      290.58      6.20 o 
   4  -3   4       52.88       45.73      2.44 o 
   5  -3   4        0.53       -0.83      0.77 o 
   6  -3   4       16.16       16.73      3.04 o 
   7  -3   4        4.64        2.68      1.45 o 
   8  -3   4        2.68        0.93      1.46 o 
  -9  -2   4        0.40        0.65      1.77 o 
  -8  -2   4        0.31        1.63      1.08 o 
  -7  -2   4        7.94        8.49      1.53 o 
  -6  -2   4        4.79        3.08      1.12 o 
  -5  -2   4       27.16       19.82      1.75 o 
  -4  -2   4       40.61       40.45      2.03 o 
  -3  -2   4        0.43        0.06      0.57 o 
  -2  -2   4      269.47      289.83      4.02 o 
  -1  -2   4      270.16      266.29      4.69 o 
   0  -2   4      139.60      159.29      3.38 o 
   1  -2   4      371.84      449.15      5.58 o 
   2  -2   4       28.00       32.47      1.13 o 
   3  -2   4     1105.62     1141.64     12.00 o 
   4  -2   4      104.43       93.60      4.37 o 
   5  -2   4       17.33       18.16      1.72 o 
   6  -2   4        1.96        1.79      2.54 o 
   7  -2   4        4.15        4.09      1.65 o 
   8  -2   4        7.50        5.86      2.07 o 
   9  -2   4        4.74        6.20      2.71 o 
  -9  -1   4        8.98       11.15      3.19 o 
  -8  -1   4        4.90        6.55      2.48 o 
  -7  -1   4        0.08        0.22      0.92 o 
  -6  -1   4        0.01       -0.34      0.77 o 
  -5  -1   4        0.71        0.52      0.68 o 
  -4  -1   4       17.28       24.19      3.13 o 
  -3  -1   4      581.35      602.50      8.84 o 
  -2  -1   4        1.05        0.16      0.48 o 
  -1  -1   4       66.88       72.31      1.97 o 
   0  -1   4     3380.05     3303.59     37.58 o 
   1  -1   4      579.53      506.86      7.18 o 
   2  -1   4      185.18      158.95      2.45 o 
   3  -1   4      420.58      453.54      5.49 o 
   4  -1   4      295.88      335.86      4.54 o 
   5  -1   4       12.76       15.28      2.21 o 
   6  -1   4        9.98        9.70      1.45 o 
   7  -1   4        1.18        2.10      1.09 o 
   8  -1   4        7.27        5.96      2.12 o 
   9  -1   4        3.27        3.48      2.24 o 
  -9   0   4        3.91        2.12      1.95 o 
  -7   0   4        0.97       -0.06      1.36 o 
  -6   0   4        2.43        2.57      0.91 o 
  -5   0   4        4.84        3.73      0.88 o 
  -4   0   4      131.57      113.59      3.13 o 
  -3   0   4      145.01      159.45      3.54 o 
  -2   0   4      106.71       88.78      2.25 o 
  -1   0   4      605.22      558.16      6.02 o 
   0   0   4      272.23      262.99      4.17 o 
   1   0   4      395.80      402.14      6.40 o 
   2   0   4     1303.49     1366.04     16.55 o 
   3   0   4       55.31       53.90      1.35 o 
   4   0   4      489.07      595.98      7.04 o 
   5   0   4       12.94       13.53      0.94 o 
   6   0   4      107.63      118.08      3.78 o 
   7   0   4       61.56       66.31      6.11 o 
   8   0   4      101.21      104.79      5.90 o 
   9   0   4        0.34       -1.18      1.83 o 
  -8   1   4        0.67        3.01      1.89 o 
  -7   1   4       72.24       88.45      5.72 o 
  -6   1   4        0.11        0.97      0.91 o 
  -5   1   4        2.36        1.37      1.15 o 
  -4   1   4        8.89        6.60      0.98 o 
  -3   1   4      542.66      551.02      8.09 o 
  -2   1   4      258.12      262.82      4.41 o 
  -1   1   4      261.89      298.35      4.55 o 
   0   1   4        0.09       -0.44      0.30 o 
   1   1   4      777.76      740.00     13.42 o 
   2   1   4     1373.80     1316.07     15.89 o 
   3   1   4       92.35       75.57      1.91 o 
   4   1   4       31.38       30.64      1.20 o 
   5   1   4       13.78       12.12      0.94 o 
   6   1   4       29.93       36.95      2.71 o 
   7   1   4      787.10      802.02     13.06 o 
   8   1   4       58.66       58.18      4.66 o 
   9   1   4        0.94        0.24      1.89 o 
  10   1   4        0.05        0.53      2.42 o 
  -8   2   4        2.43        2.60      1.89 o 
  -7   2   4      131.17      132.82      6.90 o 
  -6   2   4       35.22       24.78      3.25 o 
  -5   2   4       32.41       31.98      5.13 o 
  -4   2   4       59.53       61.95      2.24 o 
  -3   2   4      113.58      102.46      2.71 o 
  -2   2   4       63.18       56.74      1.76 o 
  -1   2   4     1432.36     1396.88     16.72 o 
   0   2   4       26.10       34.07      2.15 o 
   1   2   4      157.40      180.37      4.31 o 
   2   2   4        0.37        0.86      1.06 o 
   3   2   4      101.71      130.83      2.36 o 
   4   2   4      103.76      106.06      2.24 o 
   5   2   4       41.04       44.37      1.59 o 
   6   2   4       90.11       89.81      2.49 o 
   7   2   4      128.31      138.98      4.07 o 
   8   2   4       37.09       46.38      4.37 o 
   9   2   4        0.29       -2.39      1.59 o 
  10   2   4        0.66        1.71      2.54 o 
  -8   3   4        0.17        1.71      1.71 o 
  -7   3   4       11.63        6.73      2.36 o 
  -6   3   4      209.18      207.81      8.38 o 
  -5   3   4       12.18       14.40      2.54 o 
  -4   3   4       27.04       30.35      1.65 o 
  -3   3   4      108.43       94.53      2.57 o 
  -2   3   4      766.73      865.82     12.60 o 
  -1   3   4      427.52      386.62      8.94 o 
   0   3   4     1471.16     1521.62     18.46 o 
   1   3   4       84.28       60.89      2.36 o 
   2   3   4     1571.88     1545.30     25.25 o 
   3   3   4      191.81      230.17      5.90 o 
   4   3   4     1623.38     1793.59     30.03 o 
   5   3   4      184.12      203.40      3.67 o 
   6   3   4       68.06       73.52      2.23 o 
   7   3   4       45.01       38.45      3.16 o 
   8   3   4       18.32       17.11      3.60 o 
   9   3   4        8.64        5.25      2.60 o 
  10   3   4        0.35       -0.71      2.24 o 
  -8   4   4        1.89        2.83      2.18 o 
  -7   4   4       23.02       21.60      3.60 o 
  -6   4   4        5.12        4.84      1.95 o 
  -5   4   4        7.66        6.84      2.18 o 
  -4   4   4        4.46        6.31      1.95 o 
  -3   4   4       32.50       34.79      1.57 o 
  -2   4   4       91.68       93.50      3.36 o 
  -1   4   4        0.74       -0.15      0.43 o 
   0   4   4      199.91      203.48      4.06 o 
   1   4   4      615.15      663.25      9.54 o 
   2   4   4      557.95      626.20     12.04 o 
   3   4   4      821.86      914.08     16.99 o 
   4   4   4       48.91       51.92      2.95 o 
   5   4   4       25.21       24.90      2.48 o 
   6   4   4       72.05       78.50      3.12 o 
   7   4   4      251.15      263.06      6.41 o 
   8   4   4       11.32       12.24      1.94 o 
   9   4   4        1.63        2.23      1.40 o 
  10   4   4        7.22        7.43      3.25 o 
  -7   5   4        0.68       -0.30      1.65 o 
  -6   5   4        3.33        0.47      1.48 o 
  -5   5   4       12.60        7.08      2.30 o 
  -4   5   4        0.00       -1.83      1.24 o 
  -3   5   4        5.10        5.25      1.89 o 
  -2   5   4       83.55      117.08      3.09 o 
  -1   5   4       19.80       21.13      1.34 o 
   0   5   4      272.08      334.44      5.98 o 
   1   5   4      130.15      149.97      8.41 o 
   2   5   4       34.90       36.58      2.30 o 
   3   5   4        0.01        1.30      0.83 o 
   4   5   4        9.63       10.21      1.77 o 
   5   5   4        5.36        5.72      1.53 o 
   6   5   4       11.29        8.85      1.89 o 
   7   5   4       12.50       13.33      2.54 o 
   8   5   4        7.11        9.32      2.30 o 
   9   5   4        0.50       -0.94      1.71 o 
  10   5   4        0.69        2.24      1.95 o 
  -6   6   4        3.29        4.54      2.60 o 
  -5   6   4       18.50       29.03      3.95 o 
  -4   6   4      112.82      104.14      6.20 o 
  -3   6   4      341.25      328.18     11.21 o 
  -2   6   4      704.10      687.57     18.06 o 
  -1   6   4       35.31       42.15      2.09 o 
   0   6   4       29.16       29.38      2.74 o 
   1   6   4       41.44       42.01      2.09 o 
   2   6   4      353.04      349.89      8.56 o 
   3   6   4        5.92        2.48      1.00 o 
   4   6   4      107.14      119.01      5.13 o 
   5   6   4        3.04        3.19      1.48 o 
   6   6   4        3.13        4.43      1.65 o 
   7   6   4        2.35        2.66      1.71 o 
   8   6   4       25.56       24.13      3.60 o 
   9   6   4       13.40       10.38      3.01 o 
  -6   7   4        0.99        1.53      2.48 o 
  -5   7   4        2.00        0.47      2.12 o 
  -4   7   4       12.67       11.62      3.13 o 
  -3   7   4      150.78      132.52      7.32 o 
  -2   7   4       13.34       13.98      3.07 o 
  -1   7   4        0.01        0.41      1.53 o 
   0   7   4       15.99       20.13      4.40 o 
   1   7   4      464.07      414.00      7.89 o 
   2   7   4       85.33       86.62      3.78 o 
   3   7   4      131.17      133.41      5.37 o 
   4   7   4       25.99       31.33      3.07 o 
   5   7   4        0.04        0.77      1.18 o 
   6   7   4        5.77        8.26      2.12 o 
   7   7   4        1.86       -0.06      1.42 o 
   8   7   4      128.08      139.96      7.38 o 
   9   7   4       33.91       31.27      4.54 o 
  -5   8   4        0.01       -2.83      1.89 o 
  -4   8   4       12.96       13.51      3.54 o 
  -3   8   4       40.35       30.56      4.72 o 
  -2   8   4       33.45       32.81      4.78 o 
  -1   8   4        0.74       -0.65      1.89 o 
   0   8   4        0.33        0.71      1.83 o 
   1   8   4        9.76        7.51      1.37 o 
   2   8   4      111.53      100.37      3.88 o 
   3   8   4       10.31        7.08      1.77 o 
   4   8   4       23.78       29.38      3.19 o 
   5   8   4      348.27      345.11     10.80 o 
   6   8   4      214.96      235.01      9.09 o 
   7   8   4       10.71       10.27      2.60 o 
   8   8   4        6.38        9.09      2.83 o 
  -4   9   4        2.44        0.00      2.60 o 
  -3   9   4        1.81        5.72      3.01 o 
  -2   9   4       44.76       48.32      6.02 o 
  -1   9   4        2.24        2.48      2.71 o 
   0   9   4       23.09       26.85      4.96 o 
   1   9   4        0.02       -0.24      2.01 o 
   2   9   4       33.09       38.87      2.95 o 
   3   9   4       15.25       12.82      2.03 o 
   4   9   4       12.82       18.94      2.89 o 
   5   9   4       19.79       18.29      3.13 o 
   6   9   4       38.36       39.41      4.43 o 
   7   9   4        0.19        2.48      2.18 o 
   8   9   4        3.23        7.26      2.95 o 
  -2  10   4       29.06       36.29      6.08 o 
  -1  10   4        0.59       -0.77      2.71 o 
   0  10   4        5.95       10.15      3.95 o 
   1  10   4        5.39        3.84      3.60 o 
   2  10   4      245.81      261.80     13.75 o 
   3  10   4      145.25      162.26      5.91 o 
   4  10   4        8.13       10.86      2.54 o 
   5  10   4        3.39        7.20      2.42 o 
   6  10   4       16.24       14.63      3.19 o 
   7  10   4        6.18        8.20      2.89 o 
   0  11   4        3.64        1.71      3.48 o 
   1  11   4        0.29        0.24      3.60 o 
   2  11   4        0.12        6.25      4.31 o 
   3  11   4       17.24       30.33      6.96 o 
   4  11   4        3.47        2.81      1.94 o 
   5  11   4        0.49       -1.12      1.83 o 
  -4  -9   5        2.14       -0.45      2.21 o 
  -3  -9   5        0.19       -1.96      1.86 o 
  -2  -9   5        0.09       -3.89      3.66 o 
  -1  -9   5       26.38       31.80      6.14 o 
   1  -9   5        1.96        2.30      2.95 o 
   2  -9   5        7.13        5.90      3.54 o 
  -5  -8   5        0.01        1.53      2.46 o 
  -4  -8   5        0.26        2.71      2.25 o 
  -3  -8   5        0.41        1.50      1.94 o 
  -2  -8   5        6.00        6.75      1.87 o 
  -1  -8   5       32.70       34.75      5.72 o 
   0  -8   5       35.74       33.40      5.37 o 
   1  -8   5        2.59        2.66      3.30 o 
   2  -8   5       16.36       14.51      4.01 o 
   3  -8   5       20.64       11.33      3.95 o 
   4  -8   5       10.92       11.56      3.84 o 
  -7  -7   5        0.06       -0.60      2.17 o 
  -6  -7   5        0.04       -1.68      2.13 o 
  -5  -7   5       39.25       45.46      7.00 o 
  -4  -7   5       34.81       32.86      3.42 o 
  -3  -7   5        9.83        6.20      1.83 o 
  -2  -7   5        2.10        2.10      1.24 o 
  -1  -7   5        6.20        4.22      1.24 o 
   0  -7   5        0.01        2.30      2.01 o 
   1  -7   5        9.30       16.99      3.42 o 
   2  -7   5       12.02       11.62      2.31 o 
   3  -7   5       41.52       41.55      3.60 o 
   4  -7   5        0.86        1.65      2.30 o 
   5  -7   5        4.52        5.37      2.71 o 
  -7  -6   5       14.03       15.10      3.63 o 
  -6  -6   5        0.44       -0.41      1.36 o 
  -5  -6   5        6.47        5.07      1.83 o 
  -4  -6   5        0.19       -1.18      1.12 o 
  -3  -6   5       68.42       64.31      4.01 o 
  -2  -6   5       89.10       93.51      3.48 o 
  -1  -6   5        0.74        1.06      1.00 o 
   0  -6   5        8.12        9.31      1.35 o 
   1  -6   5        2.93        0.69      1.12 o 
   2  -6   5        4.27        3.79      1.40 o 
   3  -6   5        0.01        1.00      1.20 o 
   4  -6   5      196.19      191.87      6.24 o 
   5  -6   5       11.53        6.53      1.90 o 
   6  -6   5       10.68       14.63      3.95 o 
  -8  -5   5        4.10        4.90      2.27 o 
  -7  -5   5        0.52        1.16      1.25 o 
  -6  -5   5        7.90        9.68      2.30 o 
  -5  -5   5        0.00       -0.83      1.24 o 
  -4  -5   5        0.07       -0.12      1.06 o 
  -3  -5   5      252.38      248.46      7.91 o 
  -2  -5   5        4.76        4.53      2.71 o 
  -1  -5   5       20.59       21.89      1.79 o 
   0  -5   5        6.14        4.26      0.89 o 
   1  -5   5       31.29       33.32      1.70 o 
   2  -5   5        0.05       -0.79      0.83 o 
   3  -5   5       29.43       31.78      2.53 o 
   4  -5   5       48.76       42.43      2.93 o 
   5  -5   5        5.69        7.09      3.75 o 
   6  -5   5        1.41       -0.59      1.37 o 
   7  -5   5       14.29       10.62      3.72 o 
  -8  -4   5        0.02        0.74      1.24 o 
  -7  -4   5       11.95       12.27      1.93 o 
  -6  -4   5        0.37        1.31      1.06 o 
  -5  -4   5        5.63        2.95      1.48 o 
  -4  -4   5        0.89        0.00      1.06 o 
  -3  -4   5       14.36       17.17      2.30 o 
  -2  -4   5       35.11       40.85      4.48 o 
  -1  -4   5      136.98      143.66      3.83 o 
   0  -4   5        0.52       -0.54      0.46 o 
   1  -4   5        3.83        4.57      0.79 o 
   2  -4   5        3.51        1.72      0.60 o 
   3  -4   5       96.51       93.71      4.54 o 
   4  -4   5      109.12       95.69      4.04 o 
   5  -4   5       52.53       52.36      3.75 o 
   6  -4   5        2.25        1.33      1.30 o 
   7  -4   5       23.43       19.49      5.37 o 
   8  -4   5       14.93       16.84      2.63 o 
  -8  -3   5        0.01        0.01      1.08 o 
  -7  -3   5        0.10        0.02      1.03 o 
  -6  -3   5       48.64       49.54      6.58 o 
  -5  -3   5        3.62        1.36      0.96 o 
  -4  -3   5       16.67       20.25      1.77 o 
  -3  -3   5      143.04      128.75      5.13 o 
  -2  -3   5     1385.29     1428.91     18.24 o 
  -1  -3   5      154.45      157.78     10.03 o 
   0  -3   5      186.27      205.97      4.45 o 
   1  -3   5      622.92      639.00      7.90 o 
   2  -3   5       53.70       50.30      1.63 o 
   3  -3   5      384.63      392.58      7.88 o 
   4  -3   5       25.27       28.38      2.05 o 
   5  -3   5       95.66       88.38      3.81 o 
   6  -3   5        7.96        8.72      1.58 o 
   7  -3   5        0.42        1.12      1.29 o 
   8  -3   5        2.10        0.59      1.59 o 
  -8  -2   5        1.88        1.84      1.33 o 
  -7  -2   5       10.57       10.30      1.73 o 
  -6  -2   5        1.18        1.86      1.00 o 
  -5  -2   5        8.61        7.25      1.36 o 
  -4  -2   5        6.10        8.58      2.33 o 
  -3  -2   5     1294.62     1327.71     17.29 o 
  -2  -2   5      423.74      413.43      5.37 o 
  -1  -2   5      225.82      228.47      4.42 o 
   0  -2   5        2.34        5.75      1.15 o 
   1  -2   5       91.23      106.90      2.23 o 
   2  -2   5      211.00      174.61      3.16 o 
   3  -2   5      743.78      770.55     10.52 o 
   4  -2   5       12.14       13.20      1.42 o 
   5  -2   5        7.04        3.71      1.05 o 
   6  -2   5       25.61       22.53      2.11 o 
   7  -2   5       71.51       61.79      3.44 o 
   8  -2   5        1.17        2.50      1.46 o 
   9  -2   5        0.00       -0.12      2.07 o 
  -8  -1   5       10.82       15.87      3.07 o 
  -7  -1   5        8.94        5.19      1.86 o 
  -6  -1   5       10.95       10.17      3.10 o 
  -5  -1   5       36.31       35.75      2.16 o 
  -4  -1   5       32.60       28.98      2.86 o 
  -3  -1   5      382.94      392.63      6.93 o 
  -2  -1   5      203.84      228.02      3.31 o 
  -1  -1   5        0.39       -0.44      0.29 o 
   0  -1   5     1597.72     1588.42     19.31 o 
   1  -1   5      208.55      179.02      3.62 o 
   2  -1   5      607.42      621.75      6.96 o 
   3  -1   5       45.01       42.67      1.30 o 
   4  -1   5       14.56       12.50      0.86 o 
   5  -1   5       18.68       17.40      1.83 o 
   6  -1   5       91.88      102.66      3.71 o 
   7  -1   5       19.97       16.22      3.72 o 
   8  -1   5        0.60        1.11      1.20 o 
   9  -1   5       18.72       21.71      3.60 o 
  -8   0   5       28.33       32.16      4.19 o 
  -7   0   5        3.82        4.16      1.29 o 
  -6   0   5       89.28       96.69      3.49 o 
  -5   0   5      114.56      117.83      3.86 o 
  -4   0   5        7.82       17.03      2.80 o 
  -3   0   5      260.62      283.89      5.26 o 
  -2   0   5      499.14      512.70      7.51 o 
  -1   0   5      472.83      437.25      5.08 o 
   0   0   5     2102.93     2206.05     25.78 o 
   1   0   5       24.07       23.29      1.12 o 
   2   0   5      214.08      228.45      6.55 o 
   3   0   5        0.03        0.13      0.32 o 
   4   0   5        0.23        0.66      0.93 o 
   5   0   5       22.38       16.05      1.81 o 
   6   0   5       20.69       16.70      2.36 o 
   7   0   5        5.31        5.29      1.27 o 
   9   0   5        7.35        5.90      2.54 o 
  -8   1   5        4.60        3.60      1.95 o 
  -7   1   5      184.46      191.53      8.38 o 
  -6   1   5        0.19        0.01      0.68 o 
  -5   1   5       28.25       27.74      2.18 o 
  -4   1   5        0.07       -0.35      0.57 o 
  -3   1   5      968.05      999.55     13.22 o 
  -2   1   5       20.04       18.06      1.13 o 
  -1   1   5      157.09      123.82      2.74 o 
   0   1   5     1801.24     1711.66     20.27 o 
   1   1   5      136.46      118.45      2.60 o 
   2   1   5       25.26       24.59      1.19 o 
   3   1   5       73.40       83.48      1.80 o 
   4   1   5       59.70       65.32      1.74 o 
   5   1   5      387.44      374.83      5.36 o 
   6   1   5      139.96      141.28      3.33 o 
   7   1   5      231.74      247.95      6.09 o 
   8   1   5      263.98      269.29      9.79 o 
   9   1   5        9.19        5.07      2.48 o 
  10   1   5        0.05        1.18      2.54 o 
  -8   2   5       29.87       27.67      4.07 o 
  -7   2   5        6.17        5.43      2.07 o 
  -6   2   5        1.64        2.30      1.59 o 
  -5   2   5        8.60        8.83      1.53 o 
  -4   2   5        0.73        0.96      0.72 o 
  -3   2   5      102.00       97.02      4.51 o 
  -2   2   5       32.54       27.65      1.33 o 
  -1   2   5      356.77      382.28      5.83 o 
   0   2   5     1390.26     1442.08     17.30 o 
   1   2   5      539.63      520.59     10.62 o 
   2   2   5      982.32      959.81     12.30 o 
   3   2   5      638.59      707.81      9.76 o 
   4   2   5      232.02      232.21      3.69 o 
   5   2   5      129.05      131.98      2.81 o 
   6   2   5      188.77      196.29      3.82 o 
   7   2   5        8.35       10.23      1.22 o 
   8   2   5       29.90       32.10      3.78 o 
   9   2   5        1.47        1.59      2.12 o 
  10   2   5        0.87        1.30      2.48 o 
  -8   3   5        5.99        5.25      2.07 o 
  -7   3   5        6.58        6.67      2.48 o 
  -6   3   5       47.62       49.44      4.37 o 
  -5   3   5       32.16       33.81      3.36 o 
  -4   3   5        7.74        9.12      1.18 o 
  -3   3   5      146.40      171.09      3.86 o 
  -2   3   5       82.49       64.14      2.13 o 
  -1   3   5      182.53      195.03      3.88 o 
   0   3   5       11.79       12.11      1.06 o 
   1   3   5      746.39      701.62      9.69 o 
   2   3   5      598.07      566.02     10.97 o 
   3   3   5       21.37       33.51      2.12 o 
   4   3   5      113.80      122.84      3.13 o 
   5   3   5        0.79        0.11      0.47 o 
   6   3   5        4.43        4.08      0.80 o 
   7   3   5        0.13       -0.91      0.61 o 
   8   3   5        0.78       -0.52      0.87 o 
   9   3   5        4.59       -0.18      2.12 o 
  10   3   5        1.10        0.77      2.42 o 
  -7   4   5        0.94        1.06      1.71 o 
  -6   4   5        4.63        2.12      1.83 o 
  -5   4   5       41.61       45.37      4.13 o 
  -4   4   5        0.58        0.77      1.30 o 
  -3   4   5        0.33       -0.62      0.52 o 
  -2   4   5      335.94      378.38      6.42 o 
  -1   4   5     1176.01     1276.28     16.64 o 
   0   4   5       72.85       82.61      2.50 o 
   1   4   5      168.03      184.44      3.97 o 
   2   4   5       47.91       49.27      2.42 o 
   3   4   5      767.98      770.70     14.75 o 
   4   4   5       83.95       90.98      3.89 o 
   5   4   5        4.60        6.02      1.48 o 
   6   4   5       30.65       24.43      2.60 o 
   7   4   5      441.71      472.53     10.97 o 
   8   4   5       15.25       20.37      2.21 o 
   9   4   5        3.54        5.11      1.62 o 
  10   4   5        0.84       -2.66      2.24 o 
  -7   5   5        1.56        2.42      2.01 o 
  -6   5   5        3.53        4.37      2.18 o 
  -5   5   5       81.62       80.78      5.37 o 
  -4   5   5       13.56       16.52      2.83 o 
  -3   5   5       41.48       43.43      3.84 o 
  -2   5   5       85.73      104.72      3.03 o 
  -1   5   5      207.65      227.36      5.34 o 
   0   5   5        0.48        0.51      0.56 o 
   1   5   5       70.57       52.91      5.04 o 
   2   5   5       12.33       12.69      1.53 o 
   3   5   5      185.88      206.34      6.08 o 
   4   5   5      448.21      391.78      9.79 o 
   5   5   5       13.24       15.81      2.18 o 
   6   5   5        0.94        3.30      1.42 o 
   7   5   5      261.69      288.41      9.26 o 
   8   5   5        0.46        4.72      1.71 o 
   9   5   5       12.67        7.38      2.30 o 
  10   5   5        0.40        2.48      1.89 o 
  -6   6   5       12.31       13.63      3.42 o 
  -5   6   5       16.99       18.70      3.36 o 
  -4   6   5      153.71      157.01      7.61 o 
  -3   6   5       40.47       40.95      4.19 o 
  -2   6   5      183.27      175.42      7.91 o 
  -1   6   5       23.32       19.13      1.51 o 
   0   6   5        1.51        5.52      2.04 o 
   1   6   5        4.74        8.59      2.66 o 
   2   6   5       13.20       10.21      1.53 o 
   3   6   5       43.38       39.41      2.66 o 
   4   6   5       20.71       18.23      2.30 o 
   5   6   5       11.69       12.69      2.18 o 
   6   6   5        0.60        0.47      1.00 o 
   7   6   5       45.75       52.04      4.25 o 
   8   6   5        1.62        0.59      1.59 o 
   9   6   5       25.06       29.09      3.89 o 
  -6   7   5        1.17        1.65      2.30 o 
  -5   7   5       12.66       11.51      3.25 o 
  -4   7   5       28.87       33.40      4.31 o 
  -3   7   5        2.47       -0.71      1.48 o 
  -2   7   5       30.42       30.15      4.25 o 
  -1   7   5       21.82       25.37      3.89 o 
   0   7   5       15.24       17.54      1.74 o 
   1   7   5        0.95        2.48      0.89 o 
   2   7   5       52.41       43.32      2.39 o 
   3   7   5        3.93        2.48      1.12 o 
   4   7   5      152.10      171.41      6.49 o 
   5   7   5        0.08        0.18      1.06 o 
   6   7   5       36.08       39.00      3.66 o 
   7   7   5        6.26        6.79      2.18 o 
   8   7   5       20.64       21.18      3.42 o 
   9   7   5       13.55       14.69      3.13 o 
  -5   8   5        0.03       -1.24      1.83 o 
  -4   8   5       14.18       13.39      3.48 o 
  -3   8   5        3.70        3.72      2.30 o 
  -2   8   5        1.33        1.65      2.18 o 
  -1   8   5       78.69       83.08      6.31 o 
   0   8   5        4.21        1.00      2.12 o 
   1   8   5      265.25      241.55      6.01 o 
   2   8   5      108.34      105.67      7.14 o 
   3   8   5      161.04      150.93      5.90 o 
   4   8   5       93.41       96.59      5.02 o 
   5   8   5       32.28       33.81      3.66 o 
   6   8   5      129.56      148.92      7.02 o 
   7   8   5       59.63       64.08      5.13 o 
   8   8   5        0.13        2.48      1.89 o 
  -4   9   5        1.24        2.66      2.60 o 
  -3   9   5        0.02        0.30      2.12 o 
  -2   9   5        4.27       -0.24      2.30 o 
  -1   9   5        3.95        1.12      2.18 o 
   0   9   5        0.02        1.12      2.24 o 
   1   9   5        0.01       -0.24      2.01 o 
   2   9   5       73.23       71.34      3.58 o 
   3   9   5       20.48       22.64      2.45 o 
   4   9   5        7.50        3.30      1.71 o 
   5   9   5       13.85       14.63      2.83 o 
   6   9   5        9.23        7.97      2.24 o 
   7   9   5        3.10        2.89      1.95 o 
   8   9   5        0.81        3.48      2.01 o 
  -2  10   5        1.45       -2.07      2.66 o 
  -1  10   5        1.06        3.25      2.83 o 
   0  10   5       14.05        8.26      3.84 o 
   1  10   5        9.39        4.60      3.60 o 
   2  10   5        7.73        9.15      3.95 o 
   3  10   5        0.70       -0.35      1.38 o 
   4  10   5        2.82        0.83      1.59 o 
   5  10   5        1.57        0.71      1.48 o 
   6  10   5        0.56       -0.65      1.65 o 
   7  10   5        0.01       -1.48      1.83 o 
   0  11   5        0.99       -0.59      2.77 o 
   1  11   5       15.76       20.65      5.37 o 
   2  11   5        2.43        4.13      3.54 o 
   3  11   5       15.08       14.10      5.07 o 
   4  11   5        5.09        6.01      2.92 o 
   5  11   5        7.23        5.72      2.54 o 
  -3  -9   6        2.81        0.56      2.86 o 
   0  -9   6       24.39       32.45      5.84 o 
  -5  -8   6        0.31        2.48      3.02 o 
  -4  -8   6        2.07        2.13      3.27 o 
  -3  -8   6       12.20       15.20      2.07 o 
  -2  -8   6        2.67        3.55      1.35 o 
  -1  -8   6        1.38        9.15      3.19 o 
   0  -8   6       33.45       38.53      5.55 o 
   1  -8   6       34.02       36.64      5.61 o 
   2  -8   6        8.61       16.93      4.25 o 
   3  -8   6       14.57        9.74      3.60 o 
  -6  -7   6        0.68        0.39      1.43 o 
  -5  -7   6        6.99        5.31      1.95 o 
  -4  -7   6        1.85       -0.06      1.42 o 
  -3  -7   6       32.90       19.77      2.77 o 
  -2  -7   6        0.78        1.24      1.36 o 
  -1  -7   6        1.37        2.73      1.11 o 
   0  -7   6        0.05        0.30      1.92 o 
   1  -7   6        2.23        4.01      2.54 o 
   2  -7   6       57.08       57.71      6.20 o 
   3  -7   6        1.99        2.01      2.42 o 
   4  -7   6       12.28        6.14      3.48 o 
   5  -7   6        2.21        0.59      2.48 o 
  -7  -6   6        2.71        0.61      1.49 o 
  -6  -6   6        8.15        6.61      2.24 o 
  -5  -6   6        8.29        7.91      2.18 o 
  -4  -6   6        1.05       -0.53      1.18 o 
  -3  -6   6        2.62        2.01      1.42 o 
  -2  -6   6        2.57        3.42      1.48 o 
  -1  -6   6        6.55        8.12      1.22 o 
   0  -6   6        0.35       -0.31      0.70 o 
   1  -6   6        9.64       13.35      2.14 o 
   2  -6   6        0.01        1.12      1.83 o 
   3  -6   6       34.24       37.41      5.07 o 
   4  -6   6       34.19       39.65      5.61 o 
   5  -6   6        0.29        2.77      2.18 o 
   6  -6   6        0.63        1.71      2.54 o 
  -7  -5   6       14.14        9.09      2.60 o 
  -6  -5   6        4.76        7.20      2.24 o 
  -5  -5   6        2.06        3.19      1.65 o 
  -4  -5   6        3.15        0.94      1.24 o 
  -3  -5   6      174.12      185.04      6.96 o 
  -2  -5   6        3.71        3.03      1.74 o 
  -1  -5   6       26.72       29.22      3.22 o 
   0  -5   6        1.62        1.95      0.79 o 
   1  -5   6       76.74       72.83      2.44 o 
   2  -5   6        5.19        3.01      1.18 o 
   3  -5   6      111.13      116.56      4.36 o 
   4  -5   6        4.66        3.72      2.24 o 
   5  -5   6       19.28       20.30      4.01 o 
   6  -5   6        0.99       -1.65      2.01 o 
   7  -5   6        0.18       -0.18      2.24 o 
  -8  -4   6        3.44        1.05      2.27 o 
  -7  -4   6        1.59        1.50      1.23 o 
  -6  -4   6        1.25        1.59      1.59 o 
  -5  -4   6        6.35        4.01      1.77 o 
  -4  -4   6        0.75        0.00      1.12 o 
  -3  -4   6       31.75       28.14      2.89 o 
  -2  -4   6        1.79        2.77      0.92 o 
  -1  -4   6        8.99        9.22      1.29 o 
   0  -4   6       16.97       17.65      1.35 o 
   1  -4   6       80.66       79.62      2.37 o 
   2  -4   6      129.24      127.32      2.94 o 
   3  -4   6       11.22        9.55      1.42 o 
   4  -4   6       22.27       23.48      2.08 o 
   5  -4   6       21.51       18.99      2.10 o 
   6  -4   6       16.30       16.76      3.78 o 
   7  -4   6        5.86        7.43      3.19 o 
  -8  -3   6        1.93        0.92      1.25 o 
  -7  -3   6        2.17        2.77      1.34 o 
  -6  -3   6        5.49        5.54      1.48 o 
  -5  -3   6        4.07        1.32      1.04 o 
  -4  -3   6       12.35        8.47      1.40 o 
  -3  -3   6       24.57       23.42      2.54 o 
  -2  -3   6      483.41      466.49      8.85 o 
  -1  -3   6        3.65        2.59      0.81 o 
   0  -3   6      425.93      407.38      7.20 o 
   1  -3   6      466.16      482.50      6.58 o 
   2  -3   6      267.85      295.51      4.61 o 
   3  -3   6      140.97      145.84      4.06 o 
   4  -3   6        3.22        2.64      1.00 o 
   5  -3   6        8.61        8.29      1.80 o 
   6  -3   6       12.76       11.06      1.92 o 
   7  -3   6        0.02        0.53      1.77 o 
   8  -3   6       15.26       19.47      4.31 o 
  -8  -2   6        0.00       -1.69      1.15 o 
  -7  -2   6        6.26        5.91      1.50 o 
  -6  -2   6        2.08        0.85      0.97 o 
  -5  -2   6       15.44       17.77      1.95 o 
  -4  -2   6        2.32        2.84      0.91 o 
  -3  -2   6      151.06      136.50      4.34 o 
  -2  -2   6     4897.23     4626.89     70.45 o 
  -1  -2   6     1529.64     1555.99     19.62 o 
   0  -2   6       88.43       92.06      2.78 o 
   1  -2   6      116.17      123.09      2.49 o 
   2  -2   6      280.31      293.19      4.26 o 
   3  -2   6       14.75       17.52      1.38 o 
   4  -2   6      119.57      128.56      3.71 o 
   5  -2   6        0.05        0.69      0.78 o 
   6  -2   6       32.59       35.09      2.48 o 
   7  -2   6       11.58        8.57      1.74 o 
   8  -2   6        5.53        6.22      1.81 o 
  -8  -1   6       17.15       12.27      3.13 o 
  -7  -1   6        0.52        0.03      1.08 o 
  -6  -1   6        0.03       -0.93      0.89 o 
  -5  -1   6       15.40       16.02      1.92 o 
  -4  -1   6      200.99      213.28      4.94 o 
  -3  -1   6        3.58        8.61      1.10 o 
  -2  -1   6     1411.00     1372.82     14.08 o 
  -1  -1   6       87.54       80.81      1.85 o 
   0  -1   6      581.02      539.88      8.13 o 
   1  -1   6       14.99       17.65      1.25 o 
   2  -1   6      195.35      210.65      5.52 o 
   3  -1   6      408.34      434.51      5.53 o 
   4  -1   6      283.08      286.85      4.28 o 
   5  -1   6        0.04        0.19      0.66 o 
   6  -1   6       34.95       35.41      3.22 o 
   7  -1   6       58.00       52.39      3.00 o 
   8  -1   6       14.73       13.11      2.12 o 
   9  -1   6       16.74       23.90      3.72 o 
  -8   0   6        0.86       -0.47      1.71 o 
  -7   0   6        1.41        2.17      1.29 o 
  -6   0   6       39.05       41.45      2.51 o 
  -5   0   6      114.05      103.46      3.49 o 
  -4   0   6        0.46        0.67      1.06 o 
  -3   0   6        2.20        3.32      0.79 o 
  -2   0   6      168.66      187.12      7.49 o 
  -1   0   6      314.29      303.42      4.01 o 
   0   0   6       33.59       28.82      1.40 o 
   1   0   6       22.94       26.68      1.33 o 
   2   0   6      275.64      303.50      5.32 o 
   3   0   6     1142.59     1195.26     12.41 o 
   4   0   6       38.27       41.30      1.40 o 
   5   0   6      281.46      256.15      4.18 o 
   6   0   6      102.46      101.33      5.28 o 
   7   0   6       57.22       73.30      3.33 o 
   8   0   6        0.65        0.03      1.17 o 
   9   0   6        1.02        2.60      2.12 o 
  -8   1   6        0.03        0.06      1.77 o 
  -7   1   6       44.69       47.97      4.54 o 
  -6   1   6        1.81        2.21      1.83 o 
  -5   1   6       15.48       18.26      3.04 o 
  -4   1   6        6.03        5.74      2.01 o 
  -3   1   6      101.80      103.12      2.96 o 
  -2   1   6        0.71        0.30      0.91 o 
  -1   1   6      258.91      230.16      4.01 o 
   0   1   6       47.95       58.01      1.86 o 
   1   1   6      981.37      971.21     15.31 o 
   2   1   6      534.58      536.06      7.92 o 
   3   1   6       30.54       31.98      1.12 o 
   4   1   6      718.83      744.61      8.60 o 
   5   1   6      550.95      547.19      7.06 o 
   6   1   6      229.20      212.01      3.98 o 
   7   1   6       26.42       27.53      2.25 o 
   8   1   6        0.40        2.31      1.44 o 
   9   1   6        4.24        4.60      2.42 o 
  -8   2   6        3.34        1.48      1.95 o 
  -7   2   6       70.53       83.02      5.72 o 
  -6   2   6        3.78        5.25      1.77 o 
  -5   2   6        2.43        2.18      2.21 o 
  -4   2   6       44.41       41.56      2.05 o 
  -3   2   6      148.76      189.79     11.39 o 
  -2   2   6       16.69       15.49      1.50 o 
  -1   2   6      443.53      437.37      6.63 o 
   0   2   6       75.07       77.01      2.08 o 
   1   2   6      836.38      879.27     11.28 o 
   2   2   6      756.44      811.95     14.69 o 
   3   2   6      315.88      371.47      6.15 o 
   4   2   6      111.97      109.32      2.39 o 
   5   2   6        6.27        6.45      0.82 o 
   6   2   6       49.35       47.09      1.84 o 
   7   2   6        1.85        2.45      0.85 o 
   8   2   6      119.77      132.64      6.79 o 
   9   2   6       17.65       19.94      3.60 o 
  10   2   6        0.60       -1.53      2.30 o 
  -8   3   6        0.58        1.42      2.01 o 
  -7   3   6        0.26        2.36      1.89 o 
  -6   3   6       11.15       15.10      2.89 o 
  -5   3   6        5.51        5.55      1.77 o 
  -4   3   6        0.28        2.03      1.00 o 
  -3   3   6      108.83      125.81      3.37 o 
  -2   3   6       34.83       42.93      1.84 o 
  -1   3   6      506.98      547.33      9.74 o 
   0   3   6       85.06      106.22      2.76 o 
   1   3   6       29.27       29.69      1.46 o 
   2   3   6      166.68      150.93      4.48 o 
   3   3   6        2.66        3.95      1.06 o 
   4   3   6      359.88      373.92      6.47 o 
   5   3   6        0.02       -0.12      0.47 o 
   6   3   6      385.65      370.49      5.80 o 
   7   3   6       13.29       12.72      1.29 o 
   8   3   6       25.93       30.18      2.32 o 
   9   3   6        1.07       -0.06      2.01 o 
  10   3   6        7.23        3.60      2.89 o 
  -7   4   6        1.54        0.47      1.71 o 
  -6   4   6       53.60       51.86      4.60 o 
  -5   4   6       67.28       68.74      4.78 o 
  -4   4   6        0.16       -0.18      1.24 o 
  -3   4   6        0.15       -0.45      0.56 o 
  -2   4   6        1.12        1.33      1.00 o 
  -1   4   6       19.25       34.15      2.74 o 
   0   4   6     2725.18     2849.88     33.54 o 
   1   4   6       31.99       23.11      1.40 o 
   2   4   6      512.55      534.81     11.03 o 
   3   4   6        0.02        1.24      0.77 o 
   4   4   6       47.59       43.84      2.71 o 
   5   4   6        0.67        1.12      0.89 o 
   6   4   6       52.88       61.01      3.60 o 
   7   4   6        2.95        1.60      0.99 o 
   8   4   6        4.85        4.64      1.30 o 
   9   4   6        0.05        0.01      1.21 o 
  10   4   6        4.04        4.01      3.07 o 
  -7   5   6       13.04       16.40      3.36 o 
  -6   5   6       11.01       13.28      2.83 o 
  -5   5   6       33.95       29.38      3.78 o 
  -4   5   6      520.64      515.22     14.51 o 
  -3   5   6      539.49      546.08     14.63 o 
  -2   5   6       33.40       30.65      2.74 o 
  -1   5   6        5.69        6.12      0.99 o 
   0   5   6      538.08      498.15      8.26 o 
   1   5   6        1.97        2.77      0.77 o 
   2   5   6       38.61       48.38      2.66 o 
   3   5   6      423.34      407.77      9.56 o 
   4   5   6       83.21       97.06      4.25 o 
   5   5   6       13.25       15.16      2.12 o 
   6   5   6        0.01        0.83      1.06 o 
   7   5   6      381.44      406.83     11.33 o 
   8   5   6        1.59        3.25      1.59 o 
   9   5   6        3.21        1.71      1.83 o 
  -6   6   6       11.76       13.45      3.36 o 
  -5   6   6        7.15        3.66      2.07 o 
  -4   6   6        0.49        0.12      1.59 o 
  -3   6   6       32.42       30.15      3.72 o 
  -2   6   6      103.47      103.08      6.08 o 
  -1   6   6       19.66       29.47      1.92 o 
   0   6   6      604.42      567.19      9.40 o 
   1   6   6      125.44      133.96      4.57 o 
   2   6   6       10.68       10.98      1.36 o 
   3   6   6        0.42       -0.89      0.59 o 
   4   6   6       17.36       14.75      2.12 o 
   5   6   6       12.07       15.22      2.30 o 
   6   6   6       23.19       17.94      2.60 o 
   7   6   6      123.30      105.56      5.55 o 
   8   6   6        0.24        2.12      1.71 o 
   9   6   6        9.31       11.15      2.71 o 
  -5   7   6        0.52        2.42      2.18 o 
  -4   7   6       43.56       39.06      4.60 o 
  -3   7   6       76.52       70.57      5.43 o 
  -2   7   6        0.63       -0.53      1.59 o 
  -1   7   6        0.05        0.12      1.77 o 
   0   7   6       24.33       24.00      2.92 o 
   1   7   6        5.61       10.16      3.95 o 
   2   7   6       22.04       18.95      3.19 o 
   3   7   6      155.81      143.85      5.43 o 
   4   7   6       44.89       37.29      3.19 o 
   5   7   6       11.85       13.39      2.30 o 
   6   7   6        2.14        2.71      1.42 o 
   7   7   6        3.23        2.24      1.59 o 
   8   7   6        7.15        1.36      1.65 o 
   9   7   6       10.14       11.33      2.77 o 
  -4   8   6        1.15        1.12      2.01 o 
  -3   8   6      176.78      159.13      8.61 o 
  -2   8   6        0.63       -0.06      2.07 o 
  -1   8   6       19.10       12.63      3.36 o 
   0   8   6        3.23        3.59      1.07 o 
   1   8   6      289.50      274.62      6.52 o 
   2   8   6       46.76       45.10      2.69 o 
   3   8   6        9.45        7.32      1.65 o 
   4   8   6      452.30      455.68     12.04 o 
   5   8   6       66.21       66.14      4.54 o 
   6   8   6       43.71       51.51      4.43 o 
   7   8   6        5.17        2.12      1.77 o 
   8   8   6        0.34       -0.77      1.36 o 
  -3   9   6        0.02       -2.07      1.83 o 
  -2   9   6        0.28        2.60      2.54 o 
  -1   9   6       15.23       12.39      3.54 o 
   0   9   6       12.78        6.31      3.19 o 
   1   9   6      121.92      103.10      5.43 o 
   2   9   6      121.28      135.57      4.81 o 
   3   9   6       12.27       16.59      2.24 o 
   4   9   6       24.67       20.53      2.89 o 
   5   9   6        8.54        7.02      2.01 o 
   6   9   6       44.61       46.79      4.43 o 
   7   9   6        0.89        1.42      1.65 o 
   8   9   6        0.35        0.24      1.77 o 
  -2  10   6        0.01       -0.24      2.60 o 
  -1  10   6        0.22        0.83      2.77 o 
   0  10   6        2.61        4.72      3.07 o 
   1  10   6        0.35       -1.00      2.60 o 
   2  10   6        6.10        9.29      4.54 o 
   3  10   6       13.57       17.34      2.51 o 
   4  10   6        3.16        5.28      2.36 o 
   5  10   6       10.84       10.09      2.54 o 
   6  10   6        0.71        2.07      1.95 o 
   7  10   6       12.39       13.92      3.07 o 
   0  11   6        2.80        3.60      3.54 o 
   1  11   6        2.24        0.71      3.13 o 
   2  11   6        0.46        0.65      3.01 o 
   3  11   6       16.97       12.99      2.35 o 
   4  11   6        0.43        2.45      2.07 o 
   5  11   6        0.39        0.41      1.95 o 
  -4  -8   7        0.10       -1.52      1.38 o 
  -3  -8   7        0.31        1.18      1.65 o 
  -2  -8   7        2.97        3.42      1.71 o 
   0  -8   7        0.02       -0.06      2.60 o 
   1  -8   7       10.42        2.60      3.01 o 
   2  -8   7        0.03       -2.01      2.66 o 
  -5  -7   7        1.39       -0.41      1.53 o 
  -4  -7   7        2.48        1.53      1.59 o 
  -3  -7   7        5.86        6.25      2.07 o 
  -2  -7   7       38.40       36.17      3.54 o 
  -1  -7   7        0.14       -0.56      1.02 o 
   0  -7   7        2.14        0.77      2.30 o 
   1  -7   7        0.27       -2.36      1.77 o 
   2  -7   7       20.99       21.89      4.37 o 
   3  -7   7       37.43       31.27      5.43 o 
   4  -7   7        0.69        0.59      2.60 o 
  -6  -6   7        2.04        4.01      1.95 o 
  -5  -6   7        1.27       -0.06      1.36 o 
  -4  -6   7        4.50        5.31      1.95 o 
  -3  -6   7        0.00       -0.12      1.24 o 
  -2  -6   7        0.22       -0.53      1.18 o 
  -1  -6   7        1.06        0.57      0.99 o 
   0  -6   7        0.64       -0.21      1.27 o 
   1  -6   7        1.23        4.66      2.42 o 
   2  -6   7        5.44        3.95      2.60 o 
   3  -6   7       53.72       56.58      6.20 o 
   4  -6   7        0.76        1.53      2.30 o 
   5  -6   7        6.08        6.14      3.13 o 
  -7  -5   7        4.05        6.55      2.42 o 
  -6  -5   7        0.14        1.36      1.77 o 
  -5  -5   7        0.38        0.65      1.36 o 
  -4  -5   7        0.61       -0.83      1.30 o 
  -3  -5   7       33.39       31.33      3.25 o 
  -2  -5   7        2.03        0.59      1.12 o 
  -1  -5   7        1.15        1.19      1.03 o 
   0  -5   7        0.42        0.26      0.79 o 
   1  -5   7        1.54        0.65      1.68 o 
   2  -5   7        3.85        4.48      2.24 o 
   3  -5   7       11.45       12.92      3.25 o 
   4  -5   7      135.04      129.22      8.14 o 
   5  -5   7       13.00       12.63      3.72 o 
   6  -5   7        0.01        0.12      2.30 o 
  -7  -4   7        0.61       -0.23      1.16 o 
  -6  -4   7        0.04       -1.95      1.30 o 
  -5  -4   7        2.54        3.07      1.65 o 
  -4  -4   7       40.19       40.54      3.72 o 
  -3  -4   7      129.14       98.71      4.96 o 
  -2  -4   7        8.72       11.74      2.01 o 
  -1  -4   7       22.00       22.52      1.82 o 
   0  -4   7       10.01       12.47      1.25 o 
   1  -4   7        6.78        7.51      1.45 o 
   2  -4   7        5.24        5.90      2.07 o 
   3  -4   7        1.57        1.65      1.77 o 
   4  -4   7        8.42        6.43      2.48 o 
   5  -4   7        0.34        3.01      2.01 o 
   6  -4   7       25.73       22.01      4.43 o 
   7  -4   7        0.06        2.18      2.36 o 
  -8  -3   7        0.81        0.49      1.32 o 
  -7  -3   7        3.20        1.55      1.23 o 
  -6  -3   7        0.77        0.68      1.10 o 
  -5  -3   7        7.37        6.75      1.62 o 
  -4  -3   7        3.90        1.53      1.48 o 
  -3  -3   7       91.71       76.11      4.19 o 
  -2  -3   7       65.05       69.21      2.57 o 
  -1  -3   7       14.49       19.28      1.63 o 
   0  -3   7       38.48       40.39      5.55 o 
   1  -3   7        0.01        1.46      1.17 o 
   2  -3   7      433.36      423.57      8.47 o 
   3  -3   7       30.07       36.05      4.07 o 
   4  -3   7        0.25       -0.47      1.30 o 
   5  -3   7        1.00        0.18      1.36 o 
   6  -3   7       13.71        8.20      2.71 o 
   7  -3   7       11.54       14.16      3.78 o 
   8  -3   7        0.12        2.66      2.24 o 
  -8  -2   7        0.86        1.09      1.40 o 
  -7  -2   7        0.48        1.60      1.17 o 
  -6  -2   7        0.00        0.59      1.36 o 
  -5  -2   7       10.64        8.07      1.42 o 
  -4  -2   7       45.90       39.96      2.34 o 
  -3  -2   7        1.21        0.79      0.77 o 
  -2  -2   7       67.84       80.20      2.67 o 
  -1  -2   7      340.20      366.40      6.59 o 
   0  -2   7       45.61       57.46      3.22 o 
   1  -2   7       44.88       35.55      1.38 o 
   2  -2   7      141.90      163.30      2.95 o 
   3  -2   7       61.09       70.28      1.91 o 
   4  -2   7        0.16        0.83      1.59 o 
   5  -2   7        2.26        0.65      1.59 o 
   6  -2   7       23.62       28.91      4.19 o 
   7  -2   7       28.10       21.18      3.89 o 
   8  -2   7        0.45        0.24      2.07 o 
  -8  -1   7       10.56       10.86      2.95 o 
  -7  -1   7        2.73        0.25      1.10 o 
  -6  -1   7        0.75        1.00      0.92 o 
  -5  -1   7        8.29        5.86      1.29 o 
  -4  -1   7        0.01        0.12      0.79 o 
  -3  -1   7        3.35        2.37      1.12 o 
  -2  -1   7      175.66      160.49      2.92 o 
  -1  -1   7      340.25      360.35      5.56 o 
   0  -1   7       23.31       17.28      1.36 o 
   1  -1   7       39.16       27.13      1.57 o 
   2  -1   7        3.54        2.68      0.76 o 
   3  -1   7      281.28      279.93      4.08 o 
   4  -1   7       33.69       33.92      2.22 o 
   5  -1   7       74.57       93.47      4.19 o 
   6  -1   7       87.19       91.82      7.73 o 
   7  -1   7       89.12       73.34      5.55 o 
   8  -1   7        5.98        3.72      2.24 o 
  -8   0   7       11.64        7.79      2.71 o 
  -7   0   7        0.23       -0.83      1.03 o 
  -6   0   7        0.15        0.86      0.98 o 
  -5   0   7        3.67        3.42      1.18 o 
  -4   0   7      116.53      125.81      3.71 o 
  -3   0   7        2.43        4.64      0.94 o 
  -2   0   7        2.00        6.82      0.95 o 
  -1   0   7       29.25       20.84      1.21 o 
   0   0   7      176.74      197.03      4.13 o 
   1   0   7      187.47      191.47      5.49 o 
   2   0   7        1.51        2.59      0.68 o 
   3   0   7        4.51        3.36      0.52 o 
   4   0   7        3.23        2.33      0.56 o 
   5   0   7       48.01       51.93      2.13 o 
   6   0   7      608.56      590.59     14.49 o 
   7   0   7      228.78      216.04      5.89 o 
   8   0   7       13.50       11.40      2.00 o 
  -8   1   7       19.59       13.04      3.25 o 
  -7   1   7       16.53       18.35      3.25 o 
  -6   1   7        0.05        1.49      1.02 o 
  -5   1   7        1.55        1.23      0.93 o 
  -4   1   7       39.29       37.32      2.48 o 
  -3   1   7        0.19       -0.38      0.58 o 
  -2   1   7      113.76      121.54      3.08 o 
  -1   1   7        1.23       -0.30      0.41 o 
   0   1   7      115.41      102.01      2.83 o 
   1   1   7        0.17        1.22      0.52 o 
   2   1   7        0.32       -0.14      0.44 o 
   3   1   7        7.30        7.54      0.66 o 
   4   1   7        1.31        2.63      0.57 o 
   5   1   7       13.83       15.11      1.10 o 
   6   1   7      477.04      505.64      7.08 o 
   7   1   7       34.86       41.19      2.86 o 
   8   1   7        0.96        0.60      1.23 o 
   9   1   7        0.12       -0.77      2.07 o 
  -8   2   7        7.29        7.91      2.66 o 
  -7   2   7       30.29       29.09      3.84 o 
  -6   2   7        0.01        0.47      1.30 o 
  -5   2   7        0.53        0.10      0.83 o 
  -4   2   7        8.09        7.62      1.68 o 
  -3   2   7      107.88      119.00      3.36 o 
  -2   2   7        0.06        3.63      1.30 o 
  -1   2   7      235.76      227.14      4.36 o 
   0   2   7       40.79       46.58      1.64 o 
   1   2   7      662.96      685.27     12.80 o 
   2   2   7      791.88      870.39     11.92 o 
   3   2   7     1550.21     1650.83     23.45 o 
   4   2   7       78.76      118.62      3.27 o 
   5   2   7       35.63       45.98      1.70 o 
   6   2   7      245.16      246.87      4.49 o 
   7   2   7       24.48       27.29      2.05 o 
   8   2   7        9.45       11.16      1.91 o 
   9   2   7        0.22        1.24      2.24 o 
  -7   3   7        0.41        2.66      1.83 o 
  -6   3   7        3.42        6.02      2.12 o 
  -5   3   7        0.07        0.41      1.12 o 
  -4   3   7        0.40        0.42      1.86 o 
  -3   3   7      160.95      178.25      4.31 o 
  -2   3   7       58.44       65.32      2.39 o 
  -1   3   7      172.12      185.64      4.00 o 
   0   3   7      305.17      318.62      5.58 o 
   1   3   7        4.88        5.44      0.83 o 
   2   3   7     1639.20     1695.76     28.38 o 
   3   3   7       98.92      102.35      2.89 o 
   4   3   7       58.65       77.57      2.67 o 
   5   3   7       29.41       37.94      2.86 o 
   6   3   7      760.85      768.20      9.74 o 
   7   3   7        8.88       11.87      1.25 o 
   8   3   7        0.00       -0.19      0.90 o 
   9   3   7       13.59       10.33      3.01 o 
  10   3   7        0.75        2.83      2.66 o 
  -7   4   7        4.29        3.78      2.07 o 
  -6   4   7        4.60        2.12      1.71 o 
  -5   4   7        1.15        0.35      1.36 o 
  -4   4   7        9.33        9.97      2.42 o 
  -3   4   7        0.62        0.05      0.65 o 
  -2   4   7        0.25        0.43      0.77 o 
  -1   4   7      193.77      212.98      4.64 o 
   0   4   7      258.55      279.92      5.43 o 
   1   4   7      428.04      423.92      7.16 o 
   2   4   7        0.27        3.54      1.03 o 
   3   4   7        1.05        0.41      0.71 o 
   4   4   7        5.18        8.26      1.53 o 
   5   4   7        7.39        5.19      1.30 o 
   6   4   7       10.06        8.79      1.83 o 
   7   4   7       37.11       37.00      3.25 o 
   8   4   7        9.24       11.18      1.80 o 
   9   4   7        0.35       -0.63      1.16 o 
  10   4   7        5.34        7.55      3.42 o 
  -6   5   7       11.71       12.92      3.01 o 
  -5   5   7       37.12       40.30      4.31 o 
  -4   5   7      114.49      118.24      6.37 o 
  -3   5   7      411.57      418.22     12.27 o 
  -2   5   7       31.09       33.59      2.86 o 
  -1   5   7       30.67       28.27      1.85 o 
   0   5   7       69.13       75.47      2.72 o 
   1   5   7      484.38      504.14     13.92 o 
   2   5   7      123.61      103.74      3.26 o 
   3   5   7       98.83       98.06      4.13 o 
   4   5   7       54.49       45.55      2.95 o 
   5   5   7       28.77       36.29      2.95 o 
   6   5   7        0.12       -1.00      0.94 o 
   7   5   7       97.96      117.18      5.66 o 
   8   5   7        0.00       -0.35      1.18 o 
   9   5   7       18.99       18.59      3.07 o 
  -6   6   7        0.63       -0.35      1.89 o 
  -5   6   7        0.93        3.72      2.24 o 
  -4   6   7      167.08      151.52      7.55 o 
  -3   6   7        1.94        2.07      1.83 o 
  -2   6   7        7.04        7.79      2.36 o 
  -1   6   7       10.15       12.49      1.45 o 
   0   6   7      694.86      636.36     10.36 o 
   1   6   7        3.27        4.31      1.33 o 
   2   6   7      108.12      106.70      3.53 o 
   3   6   7      121.94      120.78      4.78 o 
   4   6   7       31.22       26.37      2.60 o 
   5   6   7       94.14      105.20      4.90 o 
   6   6   7       11.48       11.45      2.24 o 
   7   6   7      101.74       88.62      5.07 o 
   8   6   7      168.16      146.80      6.84 o 
   9   6   7        0.02       -1.24      1.65 o 
  -5   7   7        3.60        4.13      2.66 o 
  -4   7   7       14.55       10.80      3.01 o 
  -3   7   7       37.83       32.33      4.13 o 
  -2   7   7        7.92       10.21      2.83 o 
  -1   7   7        5.00        6.03      1.21 o 
   0   7   7       30.59       22.11      1.95 o 
   1   7   7      304.83      259.28      6.02 o 
   2   7   7        7.88       10.39      2.09 o 
   3   7   7       51.80       47.56      3.13 o 
   4   7   7      660.41      678.30     15.22 o 
   5   7   7      500.37      511.32     12.98 o 
   6   7   7       14.43       14.87      2.60 o 
   7   7   7       25.95       26.37      3.42 o 
   8   7   7        4.62        6.79      2.24 o 
   9   7   7       11.13        7.73      2.71 o 
  -4   8   7        1.98        2.07      2.01 o 
  -3   8   7       43.32       34.69      4.66 o 
  -2   8   7        5.34        5.55      2.60 o 
  -1   8   7       21.09       17.52      3.72 o 
   0   8   7        3.43        5.76      1.38 o 
   1   8   7      184.30      179.65      8.70 o 
   2   8   7       12.37       13.24      1.82 o 
   3   8   7       36.08       38.52      3.33 o 
   4   8   7      104.91      102.37      5.13 o 
   5   8   7      209.19      230.53      8.32 o 
   6   8   7        1.36       -1.68      1.12 o 
   7   8   7        1.28        1.71      1.59 o 
   8   8   7        3.78        1.77      1.83 o 
  -3   9   7        0.92        0.24      2.24 o 
  -2   9   7        2.11        3.89      2.77 o 
  -1   9   7        3.92        1.18      2.54 o 
   0   9   7       25.39       27.08      4.66 o 
   1   9   7      205.71      179.71      5.51 o 
   2   9   7      380.14      350.93      8.28 o 
   3   9   7        8.88        7.83      1.73 o 
   4   9   7       54.11       58.12      4.07 o 
   5   9   7       53.27       55.82      4.19 o 
   6   9   7       25.60       20.53      3.42 o 
   7   9   7        1.63       -0.53      1.71 o 
   8   9   7        0.37        4.19      2.12 o 
  -2  10   7        7.74        8.32      3.48 o 
  -1  10   7        1.04        2.36      2.83 o 
   0  10   7        0.06        0.94      2.54 o 
   1  10   7        2.84        3.13      2.83 o 
   2  10   7        9.89       11.89      2.07 o 
   3  10   7        5.71        5.91      1.81 o 
   4  10   7        0.35       -1.18      1.86 o 
   5  10   7        1.33        2.77      1.77 o 
   6  10   7        3.16        1.18      1.77 o 
   7  10   7        0.91       -1.48      1.71 o 
   0  11   7        4.16        2.07      2.95 o 
   1  11   7        1.53        4.37      3.66 o 
   2  11   7        0.41       -1.24      2.89 o 
   3  11   7        1.59        0.78      3.10 o 
   4  11   7        8.94        7.09      2.33 o 
   5  11   7        0.62        1.58      1.73 o 
  -2  -8   8        0.54        0.41      1.42 o 
   0  -8   8        5.74       10.50      3.95 o 
   1  -8   8        1.60        2.30      3.25 o 
  -3  -7   8        8.54        7.49      2.36 o 
  -2  -7   8        0.87        1.24      1.42 o 
  -1  -7   8        1.56        0.59      1.48 o 
   0  -7   8        2.50        2.83      2.66 o 
   1  -7   8        1.74        3.60      2.83 o 
   2  -7   8        2.55        0.18      2.54 o 
   3  -7   8       47.36       46.49      6.37 o 
  -6  -6   8        0.59       -0.24      1.71 o 
  -5  -6   8        0.77        2.07      1.77 o 
  -4  -6   8       27.39       25.73      3.48 o 
  -3  -6   8        0.13        0.59      1.48 o 
  -2  -6   8        0.01        0.94      1.24 o 
  -1  -6   8        0.42       -0.59      0.92 o 
   0  -6   8        6.01        5.02      3.69 o 
   1  -6   8        0.00        0.71      2.12 o 
   2  -6   8        0.88        0.18      2.18 o 
   3  -6   8        0.04       -2.42      2.12 o 
   4  -6   8        0.43       -0.18      2.24 o 
   5  -6   8        0.95        1.59      2.36 o 
  -6  -5   8        0.59        1.18      1.95 o 
  -5  -5   8        0.75        1.12      1.53 o 
  -4  -5   8        0.74        0.00      1.42 o 
  -3  -5   8       12.37       16.11      2.71 o 
  -2  -5   8       27.93       24.78      2.95 o 
  -1  -5   8        1.55        0.86      1.21 o 
   0  -5   8        2.31        3.33      1.08 o 
   1  -5   8        0.06       -0.94      1.65 o 
   2  -5   8       62.92       61.48      5.72 o 
   3  -5   8       29.10       27.55      4.60 o 
   4  -5   8       38.41       48.03      5.96 o 
   5  -5   8        0.33       -0.06      2.24 o 
   6  -5   8       14.98       11.33      3.54 o 
  -7  -4   8        2.47        0.77      2.01 o 
  -6  -4   8        0.48        1.48      1.71 o 
  -5  -4   8        0.43        0.06      1.48 o 
  -4  -4   8       10.52       12.69      2.48 o 
  -3  -4   8      132.25      133.23      6.02 o 
  -2  -4   8       78.42       68.50      4.19 o 
  -1  -4   8       32.82       33.23      2.25 o 
   0  -4   8       68.86       52.89      4.28 o 
   1  -4   8        6.64        5.67      2.45 o 
   2  -4   8      107.25      111.81      6.61 o 
   3  -4   8        9.81       12.57      3.13 o 
   4  -4   8       11.04       12.51      3.30 o 
   5  -4   8        0.92        1.12      1.83 o 
   6  -4   8        3.14       -0.53      1.83 o 
   7  -4   8        5.97        6.37      3.19 o 
  -7  -3   8        1.03        0.67      1.56 o 
  -6  -3   8        0.03       -0.98      1.24 o 
  -5  -3   8        9.75       10.09      1.71 o 
  -4  -3   8      148.99      152.41      6.49 o 
  -3  -3   8      200.96      194.59      7.26 o 
  -2  -3   8       38.16       38.59      3.25 o 
  -1  -3   8       22.40       27.46      1.94 o 
   0  -3   8        7.07        7.77      1.24 o 
   1  -3   8       32.87       28.04      3.48 o 
   2  -3   8      184.26      185.31      4.81 o 
   3  -3   8        7.42        7.85      2.24 o 
   4  -3   8        0.09        0.65      1.48 o 
   5  -3   8        2.14        0.71      1.53 o 
   6  -3   8       85.99       80.42      6.43 o 
   7  -3   8        1.88        0.30      1.83 o 
  -7  -2   8        3.15        2.27      1.50 o 
  -6  -2   8        5.36        3.71      1.31 o 
  -5  -2   8        1.22        0.97      1.06 o 
  -4  -2   8      137.64      138.56      4.21 o 
  -3  -2   8       91.53       97.91      5.22 o 
  -2  -2   8        4.91        5.61      1.00 o 
  -1  -2   8      322.24      336.66     14.01 o 
   0  -2   8        0.24       -0.74      0.60 o 
   1  -2   8       35.62       34.55      3.19 o 
   2  -2   8       24.60       35.50      2.06 o 
   3  -2   8        0.00        0.63      0.72 o 
   4  -2   8       11.68        9.15      2.48 o 
   5  -2   8       83.44       92.46      6.14 o 
   6  -2   8        0.21       -1.12      1.42 o 
   7  -2   8        4.55        2.07      2.24 o 
   8  -2   8        4.39        5.66      2.89 o 
  -7  -1   8       13.41       14.85      2.10 o 
  -6  -1   8       16.97       15.11      1.94 o 
  -5  -1   8        0.01        0.95      1.24 o 
  -4  -1   8       58.49       60.81      2.75 o 
  -3  -1   8       67.83       70.24      2.79 o 
  -2  -1   8       57.93       58.90      1.75 o 
  -1  -1   8      598.81      692.64     10.43 o 
   0  -1   8        8.75        8.35      1.15 o 
   1  -1   8       83.79       72.28      2.60 o 
   2  -1   8        6.60        8.11      1.24 o 
   3  -1   8       54.33       59.01      2.39 o 
   4  -1   8        1.95        1.71      1.68 o 
   5  -1   8        0.48       -0.47      1.42 o 
   6  -1   8       48.22       46.73      4.72 o 
   7  -1   8       63.62       53.87      5.37 o 
   8  -1   8        2.37        2.42      2.18 o 
   9  -1   8       19.04       21.83      4.43 o 
  -7   0   8        0.01       -1.55      1.18 o 
  -6   0   8        8.73        9.18      1.56 o 
  -5   0   8        0.42        0.42      1.02 o 
  -4   0   8       94.92      107.28      6.40 o 
  -3   0   8       14.79       13.64      1.59 o 
  -2   0   8        1.74        5.67      1.56 o 
  -1   0   8      260.78      211.08      3.38 o 
   0   0   8      153.97      154.53      3.75 o 
   1   0   8       11.37       15.72      1.86 o 
   2   0   8        8.73        6.97      1.00 o 
   3   0   8       10.98        8.78      1.13 o 
   4   0   8      165.61      156.21      4.01 o 
   5   0   8      239.78      230.61      5.23 o 
   6   0   8      196.79      192.06      8.44 o 
   7   0   8       93.94       84.49      5.78 o 
   8   0   8       19.28       18.06      3.42 o 
   9   0   8        0.03        1.18      2.07 o 
  -7   1   8        0.14        0.18      1.71 o 
  -6   1   8        8.89        7.61      1.74 o 
  -5   1   8        0.51        0.06      1.56 o 
  -4   1   8       12.39       20.18      1.79 o 
  -3   1   8       40.25       48.12      2.27 o 
  -2   1   8       99.94       95.26      2.82 o 
  -1   1   8      232.65      215.29      4.11 o 
   0   1   8      134.50      160.12      3.75 o 
   1   1   8      778.20      794.56     11.31 o 
   2   1   8       53.79       63.36      4.69 o 
   3   1   8        0.67        0.67      0.64 o 
   4   1   8       53.24       56.01      2.35 o 
   5   1   8      524.12      506.91      8.69 o 
   6   1   8        0.36       -0.12      1.30 o 
   7   1   8       85.31       79.60      5.31 o 
   8   1   8        1.91        1.24      1.71 o 
  -7   2   8       12.71       12.57      3.07 o 
  -6   2   8        8.75        8.91      2.42 o 
  -5   2   8        0.01        1.09      1.86 o 
  -4   2   8       22.01       23.73      1.90 o 
  -3   2   8        1.28        1.57      0.81 o 
  -2   2   8       73.93       63.86      2.31 o 
  -1   2   8       15.29       18.55      1.80 o 
   0   2   8      102.66       97.97      2.48 o 
   1   2   8      252.14      265.27      5.12 o 
   2   2   8       57.12       68.87      2.42 o 
   3   2   8      119.99      129.67      7.38 o 
   4   2   8        5.76        6.45      1.02 o 
   5   2   8        0.02        0.61      0.66 o 
   6   2   8        4.48        5.97      1.70 o 
   7   2   8        1.78       -0.66      0.64 o 
   8   2   8       11.20       15.58      3.13 o 
  -7   3   8        0.04        0.59      1.77 o 
  -6   3   8        4.60        1.59      1.77 o 
  -5   3   8        0.60        1.71      1.53 o 
  -4   3   8        3.03        4.42      1.59 o 
  -3   3   8       86.58       76.65      5.02 o 
  -2   3   8      621.48      639.38     13.39 o 
  -1   3   8       33.38       31.06      1.65 o 
   0   3   8       35.17       35.53      3.30 o 
   1   3   8       83.52       87.86      2.57 o 
   2   3   8      814.38      818.46     12.18 o 
   3   3   8      206.74      206.84      4.56 o 
   4   3   8       91.52       91.80      3.03 o 
   5   3   8        1.21        1.69      0.82 o 
   6   3   8      958.60      995.22     14.66 o 
   7   3   8        2.14        0.64      0.71 o 
   8   3   8        3.48        2.68      0.99 o 
   9   3   8        0.03        2.18      2.24 o 
  -7   4   8        1.87       -1.42      1.83 o 
  -6   4   8       39.02       41.83      4.31 o 
  -5   4   8        0.01        2.60      1.59 o 
  -4   4   8       30.10       39.47      3.66 o 
  -3   4   8        9.33        9.90      1.35 o 
  -2   4   8       33.45       36.15      1.97 o 
  -1   4   8      104.37       99.94      7.97 o 
   0   4   8       41.22       42.23      1.98 o 
   1   4   8       68.30       68.71      4.48 o 
   2   4   8        0.05        1.46      0.68 o 
   3   4   8      366.74      304.69      7.97 o 
   4   4   8        6.19       10.68      1.71 o 
   5   4   8        6.84        4.25      1.30 o 
   6   4   8       29.53       28.73      2.77 o 
   7   4   8       13.44       15.98      2.54 o 
   8   4   8       64.03       65.43      4.19 o 
  -6   5   8       13.08       10.33      2.66 o 
  -5   5   8       86.55       88.15      5.78 o 
  -4   5   8       19.17       21.18      3.13 o 
  -3   5   8      113.38      108.39      5.78 o 
  -2   5   8       50.22       45.37      4.66 o 
  -1   5   8        7.21        6.88      1.39 o 
   0   5   8       30.42       25.30      3.66 o 
   1   5   8        5.24        5.88      1.05 o 
   2   5   8      100.32       87.21      5.07 o 
   3   5   8        0.65        0.59      0.77 o 
   4   5   8        1.33        0.71      0.83 o 
   5   5   8        6.81        7.20      1.65 o 
   6   5   8      218.50      212.06      7.32 o 
   7   5   8        0.03        0.47      1.36 o 
   8   5   8       60.55       63.90      4.48 o 
   9   5   8        2.05        2.48      1.77 o 
  -6   6   8        7.31        6.55      2.48 o 
  -5   6   8       22.49       29.27      4.13 o 
  -4   6   8       26.18       19.35      3.30 o 
  -3   6   8       11.58       11.74      2.60 o 
  -2   6   8       21.85       26.14      2.01 o 
  -1   6   8       43.65       45.93      2.42 o 
   0   6   8       56.23       56.85      2.66 o 
   1   6   8       13.11       20.49      2.24 o 
   2   6   8        3.26        2.92      0.93 o 
   3   6   8       75.75       85.38      4.07 o 
   4   6   8       20.16       24.13      2.60 o 
   5   6   8       62.48       61.72      3.78 o 
   6   6   8        7.15        4.31      1.53 o 
   7   6   8       20.81       21.42      3.07 o 
   8   6   8       42.99       48.32      4.31 o 
   9   6   8       35.19       35.52      3.95 o 
  -5   7   8        8.91       11.21      3.07 o 
  -4   7   8        0.02       -0.12      1.59 o 
  -3   7   8        0.25        1.83      1.65 o 
  -2   7   8       20.70       30.03      3.89 o 
  -1   7   8        9.19        9.57      2.51 o 
   0   7   8       86.62       87.96      3.46 o 
   1   7   8      501.12      477.52     15.40 o 
   2   7   8      328.74      294.78      8.23 o 
   3   7   8      222.36      209.11      9.20 o 
   4   7   8       51.31       52.10      3.54 o 
   5   7   8      142.19      166.51      6.67 o 
   6   7   8      112.71      112.81      5.72 o 
   7   7   8        1.38        4.25      1.71 o 
   8   7   8        0.55       -0.77      1.48 o 
   9   7   8       13.73       17.41      3.36 o 
  -4   8   8        0.06       -0.71      1.83 o 
  -3   8   8        4.56        4.48      2.30 o 
  -2   8   8       13.82       13.45      3.36 o 
  -1   8   8        1.58        1.18      2.07 o 
   0   8   8       14.60       14.54      1.87 o 
   1   8   8       92.03       87.78      3.67 o 
   2   8   8       48.64       44.08      7.79 o 
   3   8   8        1.60        1.07      1.08 o 
   4   8   8       10.14       11.86      2.30 o 
   5   8   8       14.62       11.68      2.42 o 
   6   8   8        9.22        5.49      1.95 o 
   7   8   8       16.93       12.27      2.71 o 
   8   8   8        4.13        2.36      1.89 o 
  -3   9   8        0.69        0.35      2.07 o 
  -2   9   8        3.05        3.36      2.54 o 
  -1   9   8       13.98       15.93      3.95 o 
   0   9   8       26.65       24.01      4.48 o 
   1   9   8        0.01       -0.16      1.15 o 
   2   9   8        0.08        0.14      1.11 o 
   3   9   8        0.32        0.21      2.15 o 
   4   9   8        1.70       -0.21      1.48 o 
   5   9   8        0.92        1.36      1.59 o 
   6   9   8        0.45        0.71      1.59 o 
   7   9   8        1.66        3.78      1.83 o 
   8   9   8       16.24       19.06      3.54 o 
  -2  10   8        6.67        4.13      3.01 o 
  -1  10   8        6.16        7.32      3.25 o 
   0  10   8       12.37       15.52      4.13 o 
   1  10   8       12.19       12.98      3.89 o 
   2  10   8        1.52        0.06      1.33 o 
   3  10   8        5.73        7.36      1.96 o 
   4  10   8       27.52       29.60      3.08 o 
   5  10   8        0.01        0.47      1.59 o 
   6  10   8        4.51        2.01      1.95 o 
   7  10   8        3.21        3.60      2.30 o 
   1  11   8        0.76       -2.36      3.19 o 
   2  11   8        3.34        0.35      2.95 o 
   3  11   8       10.03       12.92      2.45 o 
   4  11   8       20.22       28.55      4.69 o 
   5  11   8        2.23        1.70      1.69 o 
  -3  -7   9        0.06       -0.83      1.48 o 
  -2  -7   9        0.66       -0.71      1.42 o 
   0  -7   9        0.44        1.89      2.77 o 
   1  -7   9        2.92       -1.06      2.42 o 
   2  -7   9        2.36        1.18      2.77 o 
   3  -7   9       13.93       12.80      4.07 o 
  -5  -6   9        1.65       -0.53      1.71 o 
  -4  -6   9       18.60       18.23      3.25 o 
  -3  -6   9        1.93       -0.35      1.42 o 
  -2  -6   9        3.17        3.78      1.83 o 
  -1  -6   9        0.26        0.06      1.30 o 
   0  -6   9       10.24        6.37      2.71 o 
   1  -6   9        5.14        7.32      2.83 o 
   2  -6   9       31.37       32.51      5.07 o 
   3  -6   9        1.89       -0.47      2.42 o 
   4  -6   9        0.79        0.71      2.89 o 
  -6  -5   9        1.75       -0.65      1.89 o 
  -5  -5   9        0.10       -0.53      1.53 o 
  -4  -5   9        0.35        0.65      1.48 o 
  -3  -5   9        9.11        8.50      2.24 o 
  -2  -5   9        0.13        2.18      1.48 o 
  -1  -5   9        0.67        0.97      0.94 o 
   0  -5   9        4.57        1.84      1.12 o 
   1  -5   9       33.83       31.92      4.25 o 
   2  -5   9        6.36        9.91      2.95 o 
   3  -5   9        2.77        3.30      2.36 o 
   4  -5   9       11.77       11.45      3.48 o 
   5  -5   9        0.00        0.83      2.18 o 
  -6  -4   9        0.03       -2.39      1.59 o 
  -5  -4   9        3.56        2.01      1.89 o 
  -4  -4   9        5.74        8.44      2.36 o 
  -3  -4   9       55.30       52.81      4.19 o 
  -2  -4   9        2.28       -0.89      1.18 o 
  -1  -4   9       45.13       49.14      6.11 o 
   0  -4   9      116.37      111.98      3.94 o 
   1  -4   9      101.99      109.90      3.96 o 
   2  -4   9       18.77       15.69      3.19 o 
   3  -4   9        0.10        0.94      1.71 o 
   4  -4   9        0.37       -0.47      1.89 o 
   5  -4   9       26.78       28.68      4.78 o 
   6  -4   9        0.01        1.30      2.12 o 
  -7  -3   9        0.01        0.60      1.44 o 
  -6  -3   9        3.69        1.48      2.30 o 
  -5  -3   9        1.79        3.95      2.07 o 
  -4  -3   9       18.94       18.59      2.95 o 
  -3  -3   9      286.36      245.10      8.56 o 
  -2  -3   9      320.22      334.61     10.03 o 
  -1  -3   9        1.42        1.47      0.87 o 
   0  -3   9        1.41        1.47      0.86 o 
   1  -3   9        9.14        5.11      1.21 o 
   2  -3   9       12.84       12.68      1.67 o 
   3  -3   9       24.00       29.86      4.07 o 
   4  -3   9        0.01        0.00      1.53 o 
   5  -3   9       15.07       10.27      3.07 o 
   6  -3   9       17.63       16.28      3.95 o 
   7  -3   9        0.45       -1.59      1.77 o 
  -7  -2   9        0.00       -0.67      1.19 o 
  -6  -2   9        0.80        0.46      1.11 o 
  -5  -2   9       31.37       34.46      2.49 o 
  -4  -2   9        5.44        4.06      1.25 o 
  -3  -2   9      293.56      283.69      9.15 o 
  -2  -2   9       89.95       94.58      4.84 o 
  -1  -2   9       61.43       54.38      2.46 o 
   0  -2   9        2.69        3.67      1.18 o 
   1  -2   9        4.42        4.56      1.09 o 
   2  -2   9       10.57       12.35      1.65 o 
   3  -2   9       16.69       13.45      1.53 o 
   4  -2   9        0.02       -0.94      1.24 o 
   5  -2   9        6.51        6.84      2.36 o 
   6  -2   9        8.43        9.03      2.89 o 
   7  -2   9        0.79       -2.30      1.53 o 
   8  -2   9       25.53       26.32      4.72 o 
  -7  -1   9        1.97        1.12      1.42 o 
  -6  -1   9       25.86       25.50      4.51 o 
  -5  -1   9        7.00        8.63      1.59 o 
  -4  -1   9        0.26        0.79      2.04 o 
  -3  -1   9        9.94       13.32      2.04 o 
  -2  -1   9       26.12       26.73      2.83 o 
  -1  -1   9        2.02        0.76      0.69 o 
   0  -1   9        1.66        0.59      0.71 o 
   1  -1   9       35.84       36.00      2.02 o 
   2  -1   9      230.09      222.36      9.82 o 
   3  -1   9       32.32       29.15      1.98 o 
   4  -1   9       23.86       20.52      2.68 o 
   5  -1   9      111.22      111.46      6.49 o 
   6  -1   9        5.11        8.50      2.66 o 
   7  -1   9        2.68        3.66      2.24 o 
   8  -1   9        0.39        1.65      2.24 o 
  -7   0   9        0.21       -1.28      1.19 o 
  -6   0   9        0.00        0.68      1.08 o 
  -5   0   9        0.81        2.28      1.09 o 
  -4   0   9       21.86       22.35      2.00 o 
  -3   0   9        2.60        2.45      0.96 o 
  -2   0   9       24.05       23.91      2.09 o 
  -1   0   9        0.24       -0.10      0.64 o 
   0   0   9      263.25      271.19      5.53 o 
   1   0   9       15.67       17.69      1.54 o 
   2   0   9        1.26        1.73      0.73 o 
   3   0   9      338.66      353.16      8.02 o 
   4   0   9      435.18      425.02      7.81 o 
   5   0   9      151.29      142.39      4.17 o 
   6   0   9       38.72       37.70      4.25 o 
   7   0   9       16.98       23.54      3.78 o 
   8   0   9        4.15        6.08      2.36 o 
   9   0   9        1.17        1.95      2.24 o 
  -7   1   9        1.30       -0.59      1.65 o 
  -6   1   9        0.05        0.23      1.36 o 
  -5   1   9        3.08        1.75      1.06 o 
  -4   1   9        2.85        2.15      1.04 o 
  -3   1   9       29.34       35.66      2.12 o 
  -2   1   9       38.57       40.67      1.98 o 
  -1   1   9        0.25        0.78      1.27 o 
   0   1   9       18.20       12.33      1.31 o 
   1   1   9        2.52        0.46      1.03 o 
   2   1   9      307.27      340.43      6.47 o 
   3   1   9        0.01       -0.61      0.48 o 
   4   1   9       28.92       30.91      2.01 o 
   5   1   9      403.04      381.28      7.37 o 
   6   1   9        0.10        1.03      1.36 o 
   7   1   9      145.75      146.80      7.49 o 
   8   1   9        7.24        8.14      2.66 o 
   9   1   9        0.44       -1.18      1.89 o 
  -7   2   9        1.75        2.48      2.12 o 
  -6   2   9        5.96        5.07      2.12 o 
  -5   2   9        0.99        0.30      1.02 o 
  -4   2   9        9.26        8.20      1.44 o 
  -3   2   9       14.48       13.31      1.52 o 
  -2   2   9      125.50      134.05      7.05 o 
  -1   2   9        5.60        4.25      1.06 o 
   0   2   9       94.93      111.34      2.75 o 
   1   2   9       60.18       66.85      5.84 o 
   2   2   9        4.21        4.85      0.93 o 
   3   2   9      111.50      114.05      6.43 o 
   4   2   9        0.44        1.34      0.78 o 
   5   2   9      196.67      200.39      5.03 o 
   6   2   9        0.61        1.18      0.89 o 
   7   2   9        0.11       -0.38      0.87 o 
   8   2   9        1.28        3.19      1.89 o 
  -7   3   9        7.91        5.49      2.48 o 
  -6   3   9       11.80       11.62      2.54 o 
  -5   3   9        1.31        1.89      1.65 o 
  -4   3   9        0.22        1.23      1.04 o 
  -3   3   9        0.08        0.58      0.90 o 
  -2   3   9       30.53       33.03      1.96 o 
  -1   3   9      754.19      780.44     11.31 o 
   0   3   9        1.42        3.71      0.81 o 
   1   3   9       98.39      110.49      2.97 o 
   2   3   9        1.65        0.50      0.67 o 
   3   3   9       96.82       90.92      4.07 o 
   4   3   9        2.58        1.54      0.81 o 
   5   3   9      134.00      133.89      6.96 o 
   6   3   9        1.81        1.38      0.91 o 
   7   3   9       13.03        5.72      2.04 o 
   8   3   9        7.75        6.29      1.46 o 
  -6   4   9       11.85       11.39      2.77 o 
  -5   4   9      245.13      278.79     10.09 o 
  -4   4   9      135.93      134.23      6.31 o 
  -3   4   9       39.52       42.92      2.43 o 
  -2   4   9        8.45        8.65      1.29 o 
  -1   4   9      375.33      373.40      6.88 o 
   0   4   9        3.97        1.85      0.72 o 
   1   4   9       44.39       52.44      5.81 o 
   2   4   9       65.30       60.18      2.42 o 
   3   4   9       10.89       12.57      1.83 o 
   4   4   9       68.03       65.08      3.60 o 
   5   4   9        3.28        5.37      1.48 o 
   6   4   9      244.87      244.04      5.83 o 
   7   4   9        2.34        2.61      1.03 o 
   8   4   9        5.81        7.64      1.50 o 
  -6   5   9        7.27        4.43      2.24 o 
  -5   5   9        3.35        2.60      1.77 o 
  -4   5   9       35.49       37.76      3.84 o 
  -3   5   9       21.86       24.27      3.98 o 
  -2   5   9       12.33       10.79      1.47 o 
  -1   5   9      182.85      180.34      4.64 o 
   0   5   9      258.47      278.12      5.93 o 
   1   5   9       52.03       48.57      2.32 o 
   2   5   9        0.39        1.58      0.83 o 
   3   5   9       11.83       16.11      2.12 o 
   4   5   9       66.84       72.93      3.89 o 
   5   5   9        8.65        8.44      1.77 o 
   6   5   9      407.22      387.48     10.86 o 
   7   5   9        2.28        2.66      1.53 o 
   8   5   9       20.80       18.00      2.77 o 
   9   5   9        3.97        2.36      1.65 o 
  -5   6   9       24.39       24.90      3.89 o 
  -4   6   9       63.27       70.33      5.37 o 
  -3   6   9        5.93        5.43      2.07 o 
  -2   6   9        3.29        1.85      1.06 o 
  -1   6   9        0.01        0.52      0.99 o 
   0   6   9        0.71        0.46      0.92 o 
   1   6   9       11.71        7.62      1.33 o 
   2   6   9      210.28      182.80      4.89 o 
   3   6   9        0.78        1.43      1.50 o 
   4   6   9       13.30       13.69      2.12 o 
   5   6   9       15.13       16.46      2.42 o 
   6   6   9       17.42       18.29      2.66 o 
   7   6   9        4.87        6.67      2.01 o 
   8   6   9       19.13       17.35      2.89 o 
   9   6   9        2.47        6.61      2.12 o 
  -4   7   9       34.57       27.26      4.01 o 
  -3   7   9        0.61        0.35      1.77 o 
  -2   7   9       24.67       19.71      3.42 o 
  -1   7   9        1.51        0.55      1.15 o 
   0   7   9      129.63      135.61      4.43 o 
   1   7   9      182.91      189.74      5.31 o 
   2   7   9       28.49       25.44      2.16 o 
   3   7   9      575.38      532.04     10.04 o 
   4   7   9      127.07      155.30      6.37 o 
   5   7   9      151.93      143.20      6.25 o 
   6   7   9       38.33       35.76      3.54 o 
   7   7   9        0.93        1.06      1.48 o 
   8   7   9        0.15       -0.89      1.30 o 
   9   7   9        0.54       -0.83      1.53 o 
  -4   8   9        3.51        0.41      2.24 o 
  -3   8   9        0.05       -0.83      1.71 o 
  -2   8   9        4.59        3.54      2.36 o 
  -1   8   9        4.87        2.24      2.30 o 
   0   8   9      260.45      221.98      7.17 o 
   1   8   9       68.75       70.83      3.45 o 
   2   8   9        4.25        3.86      1.32 o 
   3   8   9       10.14        7.99      1.62 o 
   4   8   9       23.06       28.85      3.30 o 
   5   8   9       78.74       68.80      4.48 o 
   6   8   9       23.68       23.13      3.13 o 
   7   8   9        0.74       -0.18      1.42 o 
   8   8   9        3.31        6.84      2.36 o 
  -3   9   9        0.41        0.47      2.36 o 
  -2   9   9        1.97        4.37      2.48 o 
  -1   9   9        1.83        0.83      2.42 o 
   0   9   9       11.53       11.09      3.48 o 
   1   9   9       25.65       26.70      2.58 o 
   2   9   9        7.70        6.17      1.70 o 
   3   9   9        0.43        0.27      1.13 o 
   4   9   9       11.52       13.82      2.27 o 
   5   9   9       13.90        6.96      2.30 o 
   6   9   9       37.48       30.86      3.72 o 
   7   9   9        0.16        1.00      1.53 o 
  -1  10   9        0.05       -0.12      2.60 o 
   0  10   9        0.24        2.18      2.89 o 
   1  10   9        0.40       -2.01      2.71 o 
   2  10   9       13.20       10.66      3.60 o 
   3  10   9        0.76        2.31      1.66 o 
   4  10   9        0.13       -2.61      2.60 o 
   5  10   9        6.84        7.08      2.48 o 
   6  10   9        3.77       -0.12      1.59 o 
   1  11   9        7.50        7.91      3.95 o 
   2  11   9        2.82        2.18      3.30 o 
   3  11   9        8.26       12.43      2.48 o 
   4  11   9        3.42        4.49      2.51 o 
  -2  -7  10        0.02        1.12      1.77 o 
   1  -7  10        0.28        2.95      2.77 o 
  -4  -6  10        6.72        3.60      2.30 o 
  -3  -6  10        4.03        1.65      1.89 o 
  -2  -6  10        0.58        2.24      1.77 o 
  -1  -6  10        0.01        0.47      1.59 o 
   0  -6  10        0.03        0.00      2.30 o 
   1  -6  10        5.26        4.13      2.60 o 
   2  -6  10        8.61        8.79      3.19 o 
   3  -6  10       22.32       26.67      5.07 o 
  -5  -5  10        5.71        4.13      2.07 o 
  -4  -5  10        0.65       -1.77      1.30 o 
  -3  -5  10        9.52       10.27      2.48 o 
  -2  -5  10        7.75        3.72      1.89 o 
  -1  -5  10        1.07        1.12      1.30 o 
   0  -5  10        1.39        0.25      0.99 o 
   1  -5  10        1.73        1.77      2.24 o 
   2  -5  10        0.00       -0.47      2.07 o 
   3  -5  10        6.64        5.19      2.83 o 
   4  -5  10        0.00       -1.83      2.30 o 
   5  -5  10       25.82       19.88      4.72 o 
  -6  -4  10        0.67        1.12      1.95 o 
  -5  -4  10        3.90        1.24      1.89 o 
  -4  -4  10       13.24        6.84      2.12 o 
  -3  -4  10        3.27        5.31      1.95 o 
  -2  -4  10        0.73        0.47      1.30 o 
  -1  -4  10        5.73        4.48      1.65 o 
   0  -4  10        2.36        2.04      1.08 o 
   1  -4  10       51.20       55.62      3.09 o 
   2  -4  10        0.01       -0.94      1.65 o 
   3  -4  10        0.31        1.24      2.07 o 
   4  -4  10        2.99        0.18      2.36 o 
   5  -4  10        4.17        3.95      2.71 o 
   6  -4  10        3.46        2.07      2.60 o 
  -6  -3  10        2.96        1.30      1.95 o 
  -5  -3  10        5.55        7.14      2.36 o 
  -4  -3  10        0.25        2.83      1.77 o 
  -3  -3  10        9.56       11.74      2.42 o 
  -2  -3  10       14.93       16.46      2.71 o 
  -1  -3  10        4.49        1.23      0.93 o 
   0  -3  10        9.18        6.53      1.59 o 
   1  -3  10       29.49       21.94      5.25 o 
   2  -3  10       33.54       30.80      3.27 o 
   3  -3  10        4.87        3.19      2.07 o 
   4  -3  10        1.67        0.77      1.83 o 
   5  -3  10        1.66        0.77      1.95 o 
   6  -3  10       13.15        9.38      3.48 o 
   7  -3  10        0.69        1.95      2.48 o 
  -6  -2  10        0.41        1.30      1.95 o 
  -5  -2  10        1.79        2.12      1.83 o 
  -4  -2  10        0.71        3.01      1.71 o 
  -3  -2  10       10.74        9.26      2.18 o 
  -2  -2  10       98.34      106.68      5.43 o 
  -1  -2  10        1.49        1.10      1.03 o 
   0  -2  10        0.57       -0.45      0.75 o 
   1  -2  10        0.22        0.25      0.77 o 
   2  -2  10       86.63       84.51      9.00 o 
   3  -2  10       14.70       17.07      1.82 o 
   4  -2  10       28.65       25.19      3.89 o 
   5  -2  10       33.37       38.65      4.78 o 
   6  -2  10        5.02        5.31      2.36 o 
   7  -2  10       16.40       20.18      4.25 o 
  -6  -1  10        0.30        0.89      1.71 o 
  -5  -1  10        9.41        9.62      2.48 o 
  -4  -1  10        4.48        7.49      2.12 o 
  -3  -1  10        2.44        1.24      1.30 o 
  -2  -1  10       10.05        5.31      1.77 o 
  -1  -1  10       22.17       16.35      1.58 o 
   0  -1  10        4.38        5.51      1.12 o 
   1  -1  10        7.80       10.84      1.37 o 
   2  -1  10        3.70        3.50      0.97 o 
   3  -1  10        7.81       13.22      3.10 o 
   4  -1  10      160.89      162.82      9.71 o 
   5  -1  10      151.17      154.35      7.97 o 
   6  -1  10      245.02      243.51     10.68 o 
   7  -1  10        3.36       -0.06      1.77 o 
   8  -1  10        4.83       10.03      3.01 o 
  -7   0  10        0.88        2.34      2.27 o 
  -6   0  10        0.29        0.00      1.12 o 
  -5   0  10        6.73        3.82      3.19 o 
  -4   0  10        0.22       -0.12      1.42 o 
  -3   0  10        1.42        1.71      1.48 o 
  -2   0  10        0.19        1.30      1.24 o 
  -1   0  10        0.12        0.15      0.62 o 
   0   0  10       11.52        7.51      2.04 o 
   1   0  10       19.78       22.23      1.81 o 
   2   0  10        0.02        0.73      0.80 o 
   3   0  10        0.03       -0.50      0.97 o 
   4   0  10        0.86        0.26      0.88 o 
   5   0  10      500.64      507.61      9.24 o 
   6   0  10       74.85       79.83      5.72 o 
   7   0  10        1.21        2.54      1.95 o 
   8   0  10        0.44        2.18      2.18 o 
  -7   1  10        0.51        2.12      2.12 o 
  -6   1  10        0.00        1.62      1.29 o 
  -5   1  10        0.21        0.08      1.00 o 
  -4   1  10       10.01        8.67      1.50 o 
  -3   1  10       19.21       27.74      3.07 o 
  -2   1  10        3.10        1.65      1.30 o 
  -1   1  10        6.60        8.67      1.77 o 
   0   1  10       26.27       24.96      1.77 o 
   1   1  10      444.12      407.46     14.16 o 
   2   1  10      364.56      387.43      7.28 o 
   3   1  10        2.23        2.54      1.56 o 
   4   1  10       15.39       17.95      1.74 o 
   5   1  10      256.96      265.21      8.76 o 
   6   1  10        0.06       -1.24      0.83 o 
   7   1  10       39.38       32.22      4.19 o 
   8   1  10        0.61       -0.06      1.71 o 
   9   1  10        0.04       -0.94      1.77 o 
  -6   2  10        1.56        0.65      1.65 o 
  -5   2  10        0.32       -0.81      1.05 o 
  -4   2  10       32.74       29.41      2.25 o 
  -3   2  10       17.40       22.63      1.92 o 
  -2   2  10       11.30        9.90      1.32 o 
  -1   2  10       66.70       56.64      3.60 o 
   0   2  10       54.01       66.97      3.66 o 
   1   2  10      329.46      310.40      6.19 o 
   2   2  10       90.86       98.98      3.26 o 
   3   2  10       71.12       68.20      2.80 o 
   4   2  10        0.48        1.01      0.83 o 
   5   2  10      374.54      397.26     14.57 o 
   6   2  10        0.92        2.81      1.83 o 
   7   2  10       13.58       16.77      1.91 o 
   8   2  10       20.18       27.79      4.07 o 
   9   2  10        0.65        2.89      2.12 o 
  -6   3  10        3.13        1.65      2.01 o 
  -5   3  10        5.46        4.84      2.07 o 
  -4   3  10        7.41        9.56      1.61 o 
  -3   3  10        1.50        4.42      1.15 o 
  -2   3  10       94.89       92.88      3.17 o 
  -1   3  10      241.92      265.23      5.78 o 
   0   3  10      204.34      204.27      6.73 o 
   1   3  10       13.57       16.76      2.12 o 
   2   3  10        0.56        0.18      0.89 o 
   3   3  10        2.42        0.62      1.33 o 
   4   3  10        0.07        0.77      0.91 o 
   5   3  10      195.98      190.86      5.03 o 
   6   3  10       82.54       76.13      3.22 o 
   7   3  10       44.15       47.02      4.13 o 
   8   3  10        0.96        0.47      1.65 o 
  -6   4  10        6.19        8.85      2.66 o 
  -5   4  10        8.43        6.49      2.24 o 
  -4   4  10      108.69      109.50      3.98 o 
  -3   4  10       19.50       17.68      1.86 o 
  -2   4  10       16.58       21.98      1.98 o 
  -1   4  10       20.85       23.01      1.79 o 
   0   4  10       38.97       34.76      1.96 o 
   1   4  10       28.83       26.38      1.75 o 
   2   4  10        2.27        4.13      1.24 o 
   3   4  10       29.25       30.21      2.66 o 
   4   4  10        1.91        1.95      1.12 o 
   5   4  10        2.97        0.77      1.12 o 
   6   4  10      111.44      111.53      3.93 o 
   7   4  10       10.98       11.44      1.73 o 
   8   4  10       43.49       45.57      2.89 o 
  -5   5  10       51.36       46.49      4.48 o 
  -4   5  10       10.09        9.03      2.42 o 
  -3   5  10        0.49        1.24      1.04 o 
  -2   5  10        2.92        1.73      1.10 o 
  -1   5  10      238.57      236.10      5.52 o 
   0   5  10      112.93      108.46      3.58 o 
   1   5  10        8.32        6.63      1.19 o 
   2   5  10       64.33       63.58      2.73 o 
   3   5  10       51.64       44.60      2.44 o 
   4   5  10      209.55      213.06      7.20 o 
   5   5  10       12.65        9.32      1.89 o 
   6   5  10       52.75       38.71      3.42 o 
   7   5  10      284.24      249.47      8.73 o 
   8   5  10        6.73        4.43      1.71 o 
   9   5  10        1.91        0.18      1.48 o 
  -5   6  10        0.54        1.89      1.95 o 
  -4   6  10       23.42       30.15      3.89 o 
  -3   6  10       12.58       12.51      2.77 o 
  -2   6  10        3.26        5.81      1.40 o 
  -1   6  10      149.36      149.65      9.26 o 
   0   6  10      264.13      247.14      5.96 o 
   1   6  10       37.50       39.08      2.44 o 
   2   6  10       96.26       98.74      4.48 o 
   3   6  10      373.53      376.82      9.38 o 
   4   6  10      446.56      389.90     10.62 o 
   5   6  10       27.26       29.32      3.01 o 
   6   6  10        4.03        2.71      1.36 o 
   7   6  10        1.11        1.42      1.59 o 
   8   6  10       18.71       13.69      2.71 o 
   9   6  10        0.00        2.48      1.95 o 
  -4   7  10        6.41        5.72      2.60 o 
  -3   7  10        1.77        1.89      2.01 o 
  -2   7  10       12.67        6.96      2.42 o 
  -1   7  10        8.77        8.29      1.66 o 
   0   7  10      197.26      187.92      5.37 o 
   1   7  10       33.95       36.03      2.53 o 
   2   7  10       24.82       25.36      3.33 o 
   3   7  10      325.73      320.30     12.54 o 
   4   7  10      626.83      585.14     14.16 o 
   5   7  10        0.58        2.77      1.48 o 
   6   7  10        0.09       -0.24      1.24 o 
   7   7  10       10.75        8.56      2.36 o 
   8   7  10        0.24       -0.35      1.59 o 
  -3   8  10        1.28        1.36      2.12 o 
  -2   8  10        4.16        2.83      2.30 o 
  -1   8  10       16.33       14.10      3.36 o 
   0   8  10       61.66       60.46      3.30 o 
   1   8  10      290.48      261.10      6.72 o 
   2   8  10        0.00        0.17      1.33 o 
   3   8  10      138.71      130.29      4.73 o 
   4   8  10       67.93       70.58      3.70 o 
   5   8  10       22.25       15.58      2.66 o 
   6   8  10        1.65        2.60      1.71 o 
   7   8  10        6.76        9.32      2.54 o 
   8   8  10        0.09       -0.06      1.48 o 
  -2   9  10        0.85        0.30      2.42 o 
  -1   9  10        1.17        0.41      2.36 o 
   0   9  10        2.07        2.48      2.42 o 
   1   9  10        0.75        1.16      1.27 o 
   2   9  10        0.15        1.53      1.29 o 
   3   9  10        2.24        1.27      1.62 o 
   4   9  10        1.28        3.96      1.62 o 
   5   9  10        0.10       -1.18      1.18 o 
   6   9  10        3.35        5.31      2.24 o 
   7   9  10       16.58       13.98      3.01 o 
  -1  10  10        4.23        2.24      2.77 o 
   0  10  10        0.59        1.00      2.48 o 
   1  10  10        0.70        0.00      2.54 o 
   2  10  10       12.05       10.93      2.15 o 
   3  10  10       31.29       31.00      6.46 o 
   4  10  10        5.03        6.74      2.80 o 
   5  10  10        1.91        2.40      1.59 o 
   6  10  10        0.84        2.77      2.07 o 
   2  11  10        0.57        3.72      3.54 o 
   3  11  10        0.62       -1.36      1.69 o 
  -2  -6  11        0.16        1.42      1.59 o 
  -1  -6  11        2.07        3.54      1.83 o 
   1  -6  11        7.88        8.97      3.25 o 
   2  -6  11        3.85        3.07      2.89 o 
  -4  -5  11        8.63        7.67      2.48 o 
  -3  -5  11       19.68       15.93      3.13 o 
  -2  -5  11        7.43        7.08      2.24 o 
  -1  -5  11       12.47       12.80      2.66 o 
   0  -5  11        1.07        0.99      1.29 o 
   1  -5  11       17.04       18.35      3.84 o 
   2  -5  11        4.05        5.37      2.83 o 
   3  -5  11        0.12        0.18      2.36 o 
   4  -5  11        1.03        1.89      2.83 o 
  -5  -4  11       15.62       12.63      3.13 o 
  -4  -4  11       43.00       37.82      4.31 o 
  -3  -4  11        0.47        1.53      1.42 o 
  -2  -4  11        7.27        5.37      2.07 o 
  -1  -4  11        1.31        2.60      1.71 o 
   0  -4  11        1.10        0.92      1.12 o 
   1  -4  11       18.93       16.50      2.36 o 
   2  -4  11        1.48        3.84      2.24 o 
   3  -4  11        0.56        0.35      1.83 o 
   4  -4  11        0.10        1.24      2.18 o 
   5  -4  11       16.05       18.65      4.60 o 
  -5  -3  11       25.64       26.79      4.01 o 
  -4  -3  11       29.23       30.03      3.84 o 
  -3  -3  11        1.05        0.77      1.48 o 
  -2  -3  11       42.43       45.67      4.19 o 
  -1  -3  11        4.55        7.43      2.01 o 
   0  -3  11        1.10        0.15      0.86 o 
   1  -3  11       20.44       20.38      4.40 o 
   2  -3  11        1.01        1.27      1.08 o 
   3  -3  11        0.92        0.35      1.89 o 
   4  -3  11       12.62       19.18      4.01 o 
   5  -3  11       13.52       13.22      3.60 o 
   6  -3  11        6.69       12.04      3.72 o 
  -6  -2  11        0.10        1.00      2.01 o 
  -5  -2  11        5.60        6.37      2.36 o 
  -4  -2  11        6.87        6.08      2.12 o 
  -3  -2  11        8.60        7.38      2.18 o 
  -2  -2  11       64.79       69.86      4.66 o 
  -1  -2  11        1.38        2.74      1.09 o 
   0  -2  11        3.54        2.22      0.99 o 
   1  -2  11        3.77        3.65      2.12 o 
   2  -2  11       57.22       72.40     11.39 o 
   3  -2  11       14.17       14.96      1.86 o 
   4  -2  11        5.51        3.42      2.24 o 
   5  -2  11       41.19       43.96      5.25 o 
   6  -2  11       14.39       13.75      3.60 o 
   7  -2  11        0.87        1.00      2.24 o 
  -6  -1  11        0.09        2.95      2.01 o 
  -5  -1  11        3.54        3.07      2.12 o 
  -4  -1  11        3.59        1.48      1.59 o 
  -3  -1  11        0.75        2.24      1.53 o 
  -2  -1  11       11.24        5.96      1.89 o 
  -1  -1  11       17.69       21.37      1.84 o 
   0  -1  11       33.04       33.09      2.23 o 
   1  -1  11        0.06       -0.29      0.66 o 
   2  -1  11        0.84        0.49      0.78 o 
   3  -1  11       45.16       44.68      2.63 o 
   4  -1  11      220.67      228.08      7.73 o 
   5  -1  11       37.49       34.46      4.43 o 
   6  -1  11       21.42       11.98      3.13 o 
   7  -1  11       10.32        4.90      2.48 o 
   8  -1  11        0.96        3.84      2.77 o 
  -6   0  11        0.02        1.36      2.01 o 
  -5   0  11        7.52       10.92      2.54 o 
  -4   0  11        4.47        4.31      2.18 o 
  -3   0  11       13.10       14.81      2.71 o 
  -2   0  11        2.05        2.01      1.53 o 
  -1   0  11        2.08        2.88      0.90 o 
   0   0  11      178.55      190.28      4.88 o 
   1   0  11        0.72        0.61      0.69 o 
   2   0  11        1.06        2.23      0.90 o 
   3   0  11        0.64        0.39      0.77 o 
   4   0  11      277.80      279.04      6.46 o 
   5   0  11        0.02        0.86      1.03 o 
   6   0  11       41.12       53.69      5.43 o 
   7   0  11        2.43        0.65      1.89 o 
   8   0  11        1.38        4.54      2.48 o 
  -6   1  11        0.41       -0.94      1.77 o 
  -5   1  11        0.20        4.66      2.12 o 
  -4   1  11        2.17        3.07      1.83 o 
  -3   1  11       11.10       12.80      2.60 o 
  -2   1  11       13.51        9.26      2.07 o 
  -1   1  11        2.48        2.01      1.18 o 
   0   1  11       52.64       59.56      2.61 o 
   1   1  11       46.52       52.36      2.50 o 
   2   1  11       24.49       31.50      3.63 o 
   3   1  11       34.72       33.64      2.24 o 
   4   1  11       31.68       33.56      2.71 o 
   5   1  11        0.26        0.16      1.83 o 
   6   1  11       31.47       30.77      2.48 o 
   7   1  11        3.01       -0.30      1.89 o 
   8   1  11        1.06       -2.30      1.65 o 
  -6   2  11        3.95        6.14      2.48 o 
  -5   2  11        0.49       -0.31      1.16 o 
  -4   2  11       23.61       21.12      3.13 o 
  -3   2  11      163.30      173.71      7.26 o 
  -2   2  11        0.26       -1.59      1.06 o 
  -1   2  11       18.44       17.70      2.48 o 
   0   2  11       36.23       40.30      3.30 o 
   1   2  11       87.61       84.44      3.10 o 
   2   2  11       50.71       44.81      2.57 o 
   3   2  11       16.23       14.03      1.59 o 
   4   2  11        2.15        1.45      1.77 o 
   5   2  11      468.79      491.75      9.26 o 
   6   2  11        4.77        9.38      2.95 o 
   7   2  11       31.81       30.86      4.13 o 
   8   2  11        0.03        0.89      1.71 o 
   9   2  11       14.11       18.47      3.78 o 
  -6   3  11        0.00        0.89      2.01 o 
  -5   3  11        7.32       11.51      2.54 o 
  -4   3  11        5.70        4.57      2.74 o 
  -3   3  11        0.68       -0.79      1.68 o 
  -2   3  11       82.12       86.91      4.72 o 
  -1   3  11        1.87        0.30      1.12 o 
   0   3  11        0.20        0.94      1.12 o 
   1   3  11       30.54       24.55      2.60 o 
   2   3  11       38.44       31.39      2.77 o 
   3   3  11        6.88        9.23      1.33 o 
   4   3  11        5.43        4.21      1.07 o 
   5   3  11       69.75       64.56      3.98 o 
   6   3  11       38.95       34.64      2.63 o 
   7   3  11       55.90       60.82      3.92 o 
   8   3  11        2.89        3.48      2.01 o 
   9   3  11        0.05        1.12      1.89 o 
  -5   4  11        4.06        5.55      2.30 o 
  -4   4  11       44.84       43.69      2.81 o 
  -3   4  11       21.94       20.49      2.07 o 
  -2   4  11        0.05        0.66      1.00 o 
  -1   4  11       48.13       63.55      4.01 o 
   0   4  11       83.66       77.77      4.31 o 
   1   4  11       47.58       52.93      3.42 o 
   2   4  11        0.09       -0.12      0.89 o 
   3   4  11       47.58       36.05      3.07 o 
   4   4  11        0.00       -0.24      0.89 o 
   5   4  11      119.88      123.61      5.61 o 
   6   4  11        2.45        2.80      1.18 o 
   7   4  11       30.61       31.23      2.52 o 
   8   4  11       11.75       11.56      1.89 o 
   9   4  11        2.33        4.25      2.42 o 
  -5   5  11        7.21        3.95      2.07 o 
  -4   5  11        4.41        3.19      1.83 o 
  -3   5  11        3.33        4.21      1.39 o 
  -2   5  11        7.37        8.15      4.57 o 
  -1   5  11       49.58       46.66      2.63 o 
   0   5  11      107.05      111.71      3.86 o 
   1   5  11        6.20        6.14      1.65 o 
   2   5  11       32.91       40.00      3.36 o 
   3   5  11       14.67       14.34      2.24 o 
   4   5  11       58.81       53.16      3.66 o 
   5   5  11        1.56        2.18      1.30 o 
   6   5  11       12.46       14.75      2.54 o 
   7   5  11       66.64       63.37      4.37 o 
   8   5  11       39.79       27.14      3.42 o 
   9   5  11        0.83        0.83      1.95 o 
  -4   6  11        1.52        1.42      1.95 o 
  -3   6  11        0.47       -0.18      1.59 o 
  -2   6  11        5.02        2.63      2.80 o 
  -1   6  11        0.02        0.59      1.65 o 
   0   6  11      390.20      388.02      9.65 o 
   1   6  11      184.66      176.52      4.96 o 
   2   6  11      256.04      260.04      9.29 o 
   3   6  11       52.26       50.51      3.60 o 
   4   6  11      102.96      124.91      5.66 o 
   5   6  11       64.96       63.72      4.19 o 
   6   6  11        2.93        3.89      1.65 o 
   7   6  11        0.83        2.48      1.77 o 
   8   6  11       22.75       23.90      3.42 o 
  -4   7  11        1.51        1.71      2.01 o 
  -3   7  11        2.26       -0.71      1.83 o 
  -2   7  11        0.01       -0.24      1.65 o 
  -1   7  11       13.35       18.35      4.34 o 
   0   7  11       13.12       10.67      3.78 o 
   1   7  11        2.36        4.69      1.83 o 
   2   7  11        0.17       -0.54      0.91 o 
   3   7  11        2.57        3.69      1.45 o 
   4   7  11        7.11        5.65      2.77 o 
   5   7  11       30.76       29.21      3.30 o 
   6   7  11       31.68       30.21      3.48 o 
   7   7  11        8.18       10.92      2.60 o 
   8   7  11        6.66       10.15      2.66 o 
  -3   8  11        2.02       -0.18      1.71 o 
  -2   8  11        4.75        3.89      2.42 o 
  -1   8  11        8.90        5.49      2.48 o 
   0   8  11        1.52        2.20      1.31 o 
   1   8  11        6.74        3.06      1.39 o 
   2   8  11        2.69        2.85      2.12 o 
   3   8  11        2.36        2.81      1.37 o 
   4   8  11        0.55       -0.21      2.33 o 
   5   8  11        0.02       -0.06      1.30 o 
   6   8  11        0.26       -0.35      1.24 o 
   7   8  11       46.80       44.19      4.43 o 
   8   8  11        0.08       -1.06      1.53 o 
  -2   9  11        8.67       11.92      3.36 o 
  -1   9  11        0.04        0.41      2.24 o 
   0   9  11        1.13        1.77      2.48 o 
   1   9  11        1.50        2.09      1.46 o 
   2   9  11        4.48        3.24      1.51 o 
   3   9  11       20.93       20.94      3.10 o 
   4   9  11        4.71        4.83      3.25 o 
   5   9  11        1.25        0.02      1.39 o 
   6   9  11        9.63       10.44      2.54 o 
   7   9  11        0.11        0.94      1.71 o 
   0  10  11        1.14        1.71      2.60 o 
   1  10  11        0.23       -2.89      2.24 o 
   2  10  11        9.15        8.73      2.08 o 
   3  10  11       25.72       32.44      3.27 o 
   4  10  11        7.66        9.03      2.12 o 
   5  10  11       10.63       12.39      2.60 o 
   6  10  11        0.49        3.19      1.95 o 
  -3  -5  12        1.12        0.30      1.77 o 
  -2  -5  12        3.46        0.94      1.65 o 
  -1  -5  12       15.82       13.39      2.83 o 
   0  -5  12       23.13       20.53      3.25 o 
   1  -5  12        4.10        0.18      2.30 o 
   2  -5  12        0.40       -0.53      2.42 o 
   3  -5  12        0.07        0.35      2.42 o 
  -4  -4  12       15.41       14.10      3.19 o 
  -3  -4  12       43.92       40.18      4.37 o 
  -1  -4  12        1.35       -0.89      1.48 o 
   0  -4  12        0.83        1.80      1.33 o 
   1  -4  12        4.99        2.95      1.50 o 
   2  -4  12        1.30       -0.71      1.95 o 
   3  -4  12        0.28        0.53      2.24 o 
   4  -4  12        1.09       -0.71      2.07 o 
   5  -4  12        1.67       -0.18      2.66 o 
  -5  -3  12        3.24       -0.24      2.18 o 
  -4  -3  12       46.61       39.83      4.48 o 
  -3  -3  12       30.52       24.78      3.60 o 
  -2  -3  12        7.72        4.01      1.95 o 
  -1  -3  12        0.05       -1.18      1.53 o 
   0  -3  12        2.65        0.74      1.08 o 
   1  -3  12        0.02       -0.83      1.01 o 
   2  -3  12        0.02       -1.57      1.05 o 
   3  -3  12        3.24        3.48      2.42 o 
   4  -3  12        1.35        0.53      2.24 o 
   5  -3  12        0.79        0.12      2.36 o 
   6  -3  12        0.02       -0.94      2.24 o 
  -5  -2  12        0.00        1.83      2.18 o 
  -4  -2  12        0.00        0.53      1.65 o 
  -3  -2  12        0.78        6.20      2.18 o 
  -2  -2  12        2.29        4.01      2.01 o 
  -1  -2  12        0.09       -0.65      1.30 o 
   0  -2  12        0.21        1.10      0.94 o 
   1  -2  12       14.67       14.62      3.57 o 
   2  -2  12        4.84        5.48      1.39 o 
   3  -2  12        0.80        1.99      1.29 o 
   4  -2  12       68.59       72.93      5.96 o 
   5  -2  12        0.37        0.00      2.01 o 
   6  -2  12        5.84        7.38      3.01 o 
  -5  -1  12        3.81        3.13      2.36 o 
  -4  -1  12        3.82        4.07      2.01 o 
  -3  -1  12        0.00       -1.48      1.36 o 
  -2  -1  12        1.82        3.36      1.71 o 
  -1  -1  12       20.41       22.48      3.19 o 
   0  -1  12        6.38        4.21      1.13 o 
   1  -1  12        1.19        0.63      0.83 o 
   2  -1  12       35.99       36.09      2.54 o 
   3  -1  12      155.42      156.02      4.88 o 
   4  -1  12       57.26       56.60      3.11 o 
   5  -1  12        5.14        4.43      2.54 o 
   6  -1  12        9.13        7.32      2.83 o 
   7  -1  12        2.01        3.01      2.24 o 
  -5   0  12        0.08        0.47      1.95 o 
  -4   0  12        9.57       15.87      3.13 o 
  -3   0  12        2.65        2.71      1.83 o 
  -2   0  12        0.00       -0.41      1.30 o 
  -1   0  12       13.03       13.50      1.63 o 
   0   0  12        0.81        0.15      0.75 o 
   1   0  12       72.86       77.00      8.88 o 
   2   0  12       18.18       21.00      2.71 o 
   3   0  12        6.14        8.06      1.53 o 
   4   0  12      252.37      278.80     17.11 o 
   5   0  12       20.48       23.02      5.55 o 
   6   0  12       24.92       20.89      3.89 o 
   7   0  12        0.80        2.07      2.07 o 
   8   0  12        3.14        0.53      2.24 o 
  -5   1  12        0.28       -0.06      1.95 o 
  -4   1  12        4.80        6.31      2.36 o 
  -3   1  12       31.37       27.50      3.66 o 
  -2   1  12        0.00       -1.00      1.24 o 
  -1   1  12       54.82       66.67      4.37 o 
   0   1  12        2.20        3.09      0.94 o 
   1   1  12       32.54       32.56      2.60 o 
   2   1  12       11.16       12.74      3.81 o 
   3   1  12        1.44        1.77      1.00 o 
   4   1  12        0.99        0.89      1.00 o 
   5   1  12       30.39       32.07      2.46 o 
   6   1  12       27.69       26.37      4.07 o 
   7   1  12        0.03       -0.71      1.77 o 
   8   1  12        1.68        0.65      2.12 o 
  -5   2  12        0.05       -1.89      2.01 o 
  -4   2  12        0.49        2.48      2.01 o 
  -3   2  12       13.00       13.87      2.77 o 
  -2   2  12       90.92       91.46      5.25 o 
  -1   2  12       15.86       24.13      3.01 o 
   0   2  12       18.97       20.95      2.83 o 
   1   2  12        0.01       -0.12      1.00 o 
   2   2  12       21.94       25.78      2.06 o 
   3   2  12       13.64       17.84      1.89 o 
   4   2  12       91.34       97.72      3.71 o 
   5   2  12        4.53        4.03      2.18 o 
   6   2  12       24.19       29.06      2.43 o 
   7   2  12        9.68        5.78      2.42 o 
   8   2  12        0.91       -0.35      1.59 o 
  -5   3  12       32.64       39.53      4.37 o 
  -4   3  12        8.28        9.97      2.89 o 
  -3   3  12        2.37        0.18      1.71 o 
  -2   3  12       71.93       85.91      4.90 o 
  -1   3  12       17.62       14.93      2.60 o 
   0   3  12        2.16        0.47      1.24 o 
   1   3  12        0.28        0.35      1.06 o 
   2   3  12        6.19        8.44      1.83 o 
   3   3  12       65.53       60.80      2.82 o 
   4   3  12       12.95       15.36      3.72 o 
   5   3  12       54.35       63.41      3.07 o 
   6   3  12       19.34       19.68      2.11 o 
   7   3  12        0.62       -0.52      0.95 o 
   8   3  12        6.01       12.10      2.95 o 
  -4   4  12        0.31        1.30      2.07 o 
  -3   4  12        8.06       10.62      2.66 o 
  -2   4  12        0.59        2.12      1.59 o 
  -1   4  12      158.06      168.57      6.96 o 
   0   4  12       47.64       49.74      3.66 o 
   1   4  12        2.92        2.77      1.48 o 
   2   4  12        8.52        4.43      1.48 o 
   3   4  12       47.65       42.42      3.42 o 
   4   4  12        3.66        2.24      1.36 o 
   5   4  12      225.60      204.98      7.55 o 
   6   4  12        0.00        1.09      1.06 o 
   7   4  12       18.17       20.84      2.29 o 
   8   4  12        8.10        8.67      1.79 o 
  -4   5  12        1.68        2.71      1.89 o 
  -3   5  12        0.14       -1.95      1.71 o 
  -2   5  12       18.27       16.99      2.89 o 
  -1   5  12       10.95       13.69      2.54 o 
   0   5  12        4.51        5.02      1.65 o 
   1   5  12       88.39      104.26      5.19 o 
   2   5  12        5.15        4.72      1.71 o 
   3   5  12       48.01       48.85      3.66 o 
   4   5  12       37.40       40.71      3.54 o 
   5   5  12      104.52      101.37      5.25 o 
   6   5  12        0.86        5.25      1.89 o 
   7   5  12       22.20       22.72      3.13 o 
   8   5  12        0.00        1.48      1.77 o 
  -4   6  12        0.44       -0.12      1.71 o 
  -3   6  12        6.05        6.61      2.18 o 
  -2   6  12        3.27        2.88      1.48 o 
  -1   6  12       15.69       20.06      3.01 o 
   0   6  12       97.62      104.38      5.43 o 
   1   6  12       69.76       76.29      4.48 o 
   2   6  12      296.26      309.24      9.56 o 
   3   6  12       90.45       82.01      4.72 o 
   4   6  12      104.24       84.38      4.84 o 
   5   6  12       78.24       63.96      4.31 o 
   6   6  12        5.47        5.19      1.89 o 
   7   6  12        0.41       -0.59      1.18 o 
   8   6  12        0.01       -0.71      1.65 o 
  -3   7  12        1.36        0.41      1.89 o 
  -2   7  12        4.88        3.66      2.01 o 
  -1   7  12      117.98      121.11      4.44 o 
   0   7  12        0.18       -0.05      1.15 o 
   1   7  12        2.13        1.83      1.48 o 
   2   7  12        1.30        4.19      1.59 o 
   3   7  12        8.96        6.55      2.01 o 
   4   7  12       37.37       31.04      3.42 o 
   5   7  12       47.43       41.95      3.89 o 
   6   7  12        0.29        1.12      1.48 o 
   7   7  12        1.40       -0.77      1.53 o 
   8   7  12       10.31        9.91      2.89 o 
  -2   8  12        1.59        1.30      2.12 o 
  -1   8  12       32.56       25.31      4.01 o 
   0   8  12       18.44       16.72      5.22 o 
   1   8  12        3.85        5.72      2.27 o 
   2   8  12        4.43        1.52      1.27 o 
   3   8  12        0.30       -0.41      1.36 o 
   4   8  12       20.20       15.87      2.71 o 
   5   8  12       28.92       29.74      3.66 o 
   6   8  12        1.22        2.77      1.83 o 
   7   8  12       11.52       11.45      2.95 o 
  -1   9  12        3.73        9.85      3.25 o 
   0   9  12        2.43        1.65      2.48 o 
   1   9  12       13.40        8.47      1.86 o 
   2   9  12        4.06        1.91      1.50 o 
   3   9  12        3.70        7.05      2.60 o 
   4   9  12       20.88       23.84      3.30 o 
   5   9  12       17.97       21.71      3.48 o 
   6   9  12        2.88        3.66      2.36 o 
   1  10  12       10.12       11.92      3.89 o 
   2  10  12        2.65        3.11      1.68 o 
   3  10  12       13.07       16.34      2.54 o 
   4  10  12        1.61        2.38      1.65 o 
   5  10  12        4.49        1.18      2.07 o 
   0  -5  13        4.14        7.61      2.48 o 
   1  -5  13        0.01       -0.12      2.54 o 
  -3  -4  13        0.55        1.24      1.65 o 
  -2  -4  13        0.56        1.95      1.89 o 
  -1  -4  13        0.35        2.12      1.95 o 
   0  -4  13        3.46        2.54      1.95 o 
   1  -4  13       16.27       19.87      2.54 o 
   2  -4  13        5.55        7.32      3.07 o 
   3  -4  13        2.50        2.83      2.60 o 
  -4  -3  13        0.74        1.83      2.01 o 
  -3  -3  13       13.66        8.61      2.54 o 
  -2  -3  13        1.49        1.30      2.01 o 
  -1  -3  13        1.72        1.71      1.83 o 
   0  -3  13        1.11        0.77      1.65 o 
   1  -3  13        9.06       12.27      2.02 o 
   2  -3  13        3.82        2.61      1.45 o 
   3  -3  13       17.67       11.51      3.48 o 
   4  -3  13        9.74        8.02      3.13 o 
   5  -3  13        0.57       -1.12      2.36 o 
  -4  -2  13        0.68        4.31      2.36 o 
  -3  -2  13        0.28        0.71      1.77 o 
  -2  -2  13        0.73       -0.53      1.53 o 
  -1  -2  13       15.25       18.29      3.19 o 
   0  -2  13        2.29        2.86      1.36 o 
   1  -2  13        1.61        1.27      1.80 o 
   2  -2  13        3.18        0.35      1.12 o 
   3  -2  13       89.45       96.05      4.14 o 
   4  -2  13       25.03       30.03      4.72 o 
   5  -2  13       68.59       62.01      6.55 o 
   6  -2  13        1.20       -0.47      1.95 o 
  -5  -1  13        0.69       -0.41      2.18 o 
  -4  -1  13        0.82        0.41      1.95 o 
  -3  -1  13        0.04       -0.71      1.71 o 
  -2  -1  13        2.35        2.83      1.83 o 
  -1  -1  13        2.64        2.42      1.77 o 
   0  -1  13        2.23        1.28      1.01 o 
   1  -1  13        0.37        0.09      0.95 o 
   2  -1  13        2.18        1.92      1.15 o 
   3  -1  13        5.90        4.23      1.40 o 
   4  -1  13      160.44      178.84      9.20 o 
   5  -1  13      108.35      115.82      7.67 o 
   6  -1  13        0.26        1.00      2.01 o 
  -5   0  13        1.21       -0.24      2.36 o 
  -4   0  13        9.09       10.92      3.19 o 
  -3   0  13        0.26       -1.12      1.83 o 
  -2   0  13        0.01        1.06      1.83 o 
  -1   0  13        0.17       -0.06      1.24 o 
   0   0  13       62.02       60.28      5.10 o 
   1   0  13       49.93       44.30      2.65 o 
   2   0  13        2.38        1.48      1.06 o 
   3   0  13        7.10       12.65      2.12 o 
   4   0  13       61.15       64.08      4.48 o 
   5   0  13        1.97        0.83      2.01 o 
   6   0  13       46.35       54.99      5.84 o 
   7   0  13        2.80        0.47      2.12 o 
  -5   1  13        6.39        4.66      2.60 o 
  -4   1  13        0.87        0.18      1.89 o 
  -3   1  13        0.15       -1.42      1.65 o 
  -2   1  13        1.16        1.65      1.83 o 
  -1   1  13       13.72       18.35      3.07 o 
   0   1  13        8.49       13.33      2.48 o 
   1   1  13        8.35       10.28      1.58 o 
   2   1  13       18.31       16.78      3.45 o 
   3   1  13        4.24        6.81      1.44 o 
   4   1  13       20.72       22.80      4.16 o 
   5   1  13       17.65       12.37      2.74 o 
   6   1  13       14.11       23.48      4.13 o 
   7   1  13        9.42        7.20      2.89 o 
  -5   2  13        0.77       -0.18      2.18 o 
  -4   2  13        0.11        1.83      2.24 o 
  -3   2  13       23.37       14.46      3.07 o 
  -2   2  13      114.99      137.48      6.84 o 
  -1   2  13       14.58        8.97      2.24 o 
   0   2  13       10.63        6.43      1.95 o 
   1   2  13        0.38        0.30      1.24 o 
   2   2  13        3.81        2.04      0.98 o 
   3   2  13        0.42       -0.38      0.83 o 
   4   2  13      144.00      156.05      5.10 o 
   5   2  13       29.61       30.40      4.10 o 
   6   2  13       15.41       20.01      2.22 o 
   7   2  13        7.59        7.91      2.71 o 
   8   2  13       16.11       23.72      4.19 o 
  -5   3  13       13.89       20.77      3.84 o 
  -4   3  13        6.69        5.07      2.66 o 
  -3   3  13        0.10       -0.47      1.83 o 
  -2   3  13        1.02        0.77      1.65 o 
  -1   3  13        7.73        7.02      2.24 o 
   0   3  13        5.08        3.48      1.71 o 
   1   3  13        0.09        0.18      1.24 o 
   2   3  13        5.50        8.79      2.01 o 
   3   3  13        2.40       -0.11      0.81 o 
   4   3  13       15.47       12.95      1.80 o 
   5   3  13       62.47       63.15      3.25 o 
   6   3  13       15.68       16.09      2.09 o 
   7   3  13       21.16       31.59      2.73 o 
   8   3  13       10.67       16.28      3.54 o 
  -4   4  13        0.13        1.48      2.36 o 
  -3   4  13        0.58        3.07      2.18 o 
  -2   4  13       21.16       26.26      3.42 o 
  -1   4  13      131.88      131.99      6.49 o 
   0   4  13        1.02       -1.24      1.30 o 
   1   4  13        1.31        1.65      1.48 o 
   2   4  13       18.08       14.69      2.48 o 
   3   4  13       81.96       85.91      4.78 o 
   4   4  13        0.02       -0.35      1.00 o 
   5   4  13       52.14       44.67      3.84 o 
   6   4  13      212.08      196.66      5.86 o 
   7   4  13       13.48       13.63      3.27 o 
   8   4  13        2.14        0.90      1.19 o 
  -3   5  13        2.43       -1.77      1.89 o 
  -2   5  13       79.70       96.41      5.66 o 
  -1   5  13       41.43       42.90      4.07 o 
   0   5  13        0.42        3.48      1.59 o 
   1   5  13       71.65       74.58      4.66 o 
   2   5  13       87.54       79.95      4.72 o 
   3   5  13      113.37      109.75      5.55 o 
   4   5  13       46.62       59.30      4.07 o 
   5   5  13        0.20        2.77      1.53 o 
   6   5  13        1.88        0.94      1.30 o 
   7   5  13       26.79       31.39      3.72 o 
   8   5  13        4.25        0.12      1.71 o 
  -2   6  13        0.03       -0.83      1.83 o 
  -1   6  13       80.42       90.69      5.43 o 
   0   6  13       12.98       12.92      2.66 o 
   1   6  13        3.98        0.77      1.30 o 
   2   6  13      293.87      253.54      8.79 o 
   3   6  13      631.61      627.38     15.52 o 
   4   6  13        0.04       -0.18      1.18 o 
   5   6  13        2.48        5.31      1.95 o 
   6   6  13       15.35       14.16      2.77 o 
   7   6  13        0.00       -0.89      1.59 o 
   8   6  13        2.12        8.79      2.42 o 
  -1   7  13       13.52       13.51      3.01 o 
   0   7  13       92.21       83.37      5.19 o 
   1   7  13        5.16        2.95      1.83 o 
   2   7  13       66.02       62.48      4.43 o 
   3   7  13       18.13       27.73      3.30 o 
   4   7  13       10.95        8.56      2.24 o 
   5   7  13        2.24       -0.18      1.53 o 
   6   7  13        9.66        5.72      2.24 o 
   7   7  13        0.01        0.30      1.59 o 
   0   8  13        4.50        5.55      2.18 o 
   1   8  13        0.85        1.48      1.65 o 
   2   8  13        4.36        7.02      2.07 o 
   3   8  13        0.05       -0.47      1.18 o 
   4   8  13        1.76        0.24      1.53 o 
   5   8  13        5.57       17.05      3.19 o 
   6   8  13       15.14       20.00      3.25 o 
   7   8  13        0.09        0.06      1.83 o 
   1   9  13        8.56        9.85      2.48 o 
   2   9  13       29.75       28.26      3.66 o 
   3   9  13        6.22        6.73      2.12 o 
   4   9  13        0.36        0.83      1.77 o 
   5   9  13        1.63        2.71      1.95 o 
   6   9  13        3.19        3.95      2.30 o 
   2  10  13        0.00        0.30      1.83 o 
   3  10  13        1.16        1.12      1.95 o 
   4  10  13        0.44       -0.59      2.01 o 
   0  -4  14        4.00        5.13      2.36 o 
   1  -4  14        0.97        2.07      2.54 o 
   2  -4  14        4.52        5.13      2.89 o 
  -2  -3  14        0.15        1.18      1.83 o 
  -1  -3  14        0.39        0.65      1.83 o 
   0  -3  14        0.37        0.83      1.77 o 
   1  -3  14        8.25        9.63      2.60 o 
   2  -3  14        8.12        5.84      2.77 o 
   3  -3  14        2.87        0.41      2.42 o 
   4  -3  14        3.67        4.84      3.13 o 
  -3  -2  14        0.00       -0.89      1.59 o 
  -2  -2  14        0.39       -2.39      1.59 o 
  -1  -2  14        9.36        8.91      2.66 o 
   0  -2  14        0.39        1.42      1.83 o 
   1  -2  14        7.09        7.38      1.79 o 
   2  -2  14       13.89       13.80      2.12 o 
   3  -2  14       73.73       88.80      6.79 o 
   4  -2  14        0.12       -2.12      1.77 o 
   5  -2  14        7.19        4.07      3.01 o 
  -4  -1  14        1.56        1.71      2.36 o 
  -3  -1  14        0.31       -1.53      1.95 o 
  -2  -1  14        0.32        0.53      1.83 o 
  -1  -1  14       13.30       18.23      3.30 o 
   0  -1  14        1.58        1.01      1.14 o 
   1  -1  14        0.16       -0.41      0.95 o 
   2  -1  14        3.95        3.41      1.44 o 
   3  -1  14       22.70       20.34      2.48 o 
   4  -1  14        8.08        5.25      2.83 o 
   5  -1  14        4.61        7.32      3.19 o 
   6  -1  14        2.32        0.06      1.89 o 
  -4   0  14        1.90       -1.24      2.30 o 
  -3   0  14        1.53        0.41      2.07 o 
  -2   0  14        0.64        1.06      2.01 o 
  -1   0  14       19.36       16.70      3.19 o 
   0   0  14        9.31        9.46      1.69 o 
   1   0  14        3.10        2.62      1.56 o 
   2   0  14       10.25        9.49      1.70 o 
   3   0  14       43.75       54.49      6.58 o 
   4   0  14        1.37        1.93      1.39 o 
   5   0  14       18.75       13.63      3.48 o 
   6   0  14        0.22       -1.36      1.71 o 
  -4   1  14       23.67       25.55      4.19 o 
  -3   1  14        0.02        1.06      2.01 o 
  -2   1  14       10.11       13.33      3.13 o 
  -1   1  14        4.35        2.60      1.83 o 
   0   1  14        0.43        0.18      1.18 o 
   1   1  14        2.42        1.23      1.12 o 
   2   1  14        1.01        1.19      1.21 o 
   3   1  14        1.64        1.72      1.68 o 
   4   1  14       84.21       92.06      4.07 o 
   5   1  14       10.45        9.64      1.86 o 
   6   1  14       16.88       25.61      4.31 o 
   7   1  14        0.18        0.12      2.18 o 
  -4   2  14        0.28        1.95      2.36 o 
  -3   2  14       10.74       16.05      3.42 o 
  -2   2  14       14.03       13.33      3.07 o 
  -1   2  14        6.23        7.85      2.36 o 
   0   2  14        8.19        7.97      2.18 o 
   1   2  14        0.46       -0.77      1.18 o 
   2   2  14       11.47       12.05      1.76 o 
   3   2  14        4.77        6.35      1.45 o 
   4   2  14       60.88       57.15      4.81 o 
   5   2  14       14.99       13.94      2.00 o 
   6   2  14       12.88        8.09      3.66 o 
   7   2  14        0.08        2.30      2.01 o 
  -4   3  14        7.52        4.66      2.71 o 
  -3   3  14        3.16        1.65      2.36 o 
  -2   3  14        7.83        6.79      2.60 o 
  -1   3  14       23.27       29.97      3.60 o 
   0   3  14        2.83       -0.06      1.42 o 
   1   3  14        0.82        0.30      1.24 o 
   2   3  14       16.89       21.12      2.89 o 
   3   3  14        1.11        0.18      1.12 o 
   4   3  14        2.50        4.34      1.43 o 
   5   3  14        9.10        7.98      2.57 o 
   6   3  14        6.17        9.67      1.83 o 
   7   3  14        5.07        7.95      1.92 o 
  -4   4  14        0.20       -0.24      2.42 o 
  -3   4  14        0.28       -0.24      1.95 o 
  -2   4  14       18.41       20.18      3.30 o 
  -1   4  14       51.43       57.47      4.78 o 
   0   4  14        0.06       -0.41      1.36 o 
   1   4  14       10.40       12.33      2.54 o 
   2   4  14        0.69       -0.71      1.06 o 
   3   4  14       39.34       49.27      4.07 o 
   4   4  14        8.04        5.96      2.01 o 
   5   4  14        1.26        0.35      1.36 o 
   6   4  14       30.17       26.54      2.59 o 
   7   4  14       23.39       20.78      2.68 o 
  -3   5  14        1.90        2.95      2.54 o 
  -2   5  14        4.98        6.20      2.30 o 
  -1   5  14       64.72       60.60      4.90 o 
   0   5  14       30.90       28.73      3.60 o 
   1   5  14       93.33      110.10      5.84 o 
   2   5  14       17.95       14.57      2.71 o 
   3   5  14       36.40       32.39      3.48 o 
   4   5  14       14.32       17.41      2.83 o 
   5   5  14        6.80        5.55      2.07 o 
   6   5  14        0.59        3.72      1.77 o 
   7   5  14       12.88        9.50      2.54 o 
  -2   6  14        0.22       -0.24      1.89 o 
  -1   6  14        1.32        3.13      2.01 o 
   0   6  14        4.66        1.53      1.83 o 
   1   6  14        0.60        1.06      1.53 o 
   2   6  14        1.43        0.30      1.30 o 
   3   6  14       10.37       14.04      2.60 o 
   4   6  14       38.21       39.06      3.89 o 
   5   6  14        9.61        7.91      2.30 o 
   6   6  14        7.69        8.91      2.36 o 
   7   6  14        0.22        1.18      1.83 o 
  -1   7  14        0.37       -0.59      1.71 o 
   0   7  14        2.86        5.49      2.12 o 
   1   7  14        3.10        4.13      1.89 o 
   2   7  14        0.56        2.07      1.71 o 
   3   7  14       13.25       13.92      2.66 o 
   4   7  14        1.05        1.00      1.48 o 
   5   7  14        0.54        0.47      1.42 o 
   6   7  14       42.98       44.90      4.54 o 
   7   7  14        0.02        0.83      2.01 o 
   0   8  14        0.01        1.12      1.83 o 
   1   8  14        3.60        3.95      1.95 o 
   2   8  14       15.35       14.57      2.83 o 
   3   8  14        8.01        9.15      2.54 o 
   4   8  14        0.97        3.01      1.83 o 
   5   8  14       15.56       15.93      3.19 o 
   6   8  14        0.81        0.71      1.71 o 
   1   9  14        4.34        3.48      2.24 o 
   2   9  14       26.26       34.64      4.07 o 
   3   9  14        8.78       12.74      2.71 o 
   4   9  14        6.69        3.25      1.89 o 
   5   9  14        0.37        0.35      1.89 o 
   0  -3  15        1.02       -2.18      1.83 o 
   1  -3  15        0.04        2.66      1.60 o 
   2  -3  15        0.55        0.35      2.36 o 
  -2  -2  15        1.03       -0.12      1.89 o 
  -1  -2  15        1.57        4.25      2.24 o 
   0  -2  15        0.10       -1.12      1.59 o 
   1  -2  15        2.35        2.26      1.49 o 
   2  -2  15       26.81       30.81      2.98 o 
   3  -2  15       21.37       19.35      4.07 o 
   4  -2  15        0.01       -1.06      2.01 o 
  -2  -1  15        6.91       10.27      2.77 o 
  -1  -1  15        0.57       -1.00      1.65 o 
   0  -1  15        5.10        3.19      2.07 o 
   1  -1  15        7.31        6.95      1.65 o 
   2  -1  15        0.00       -1.49      0.99 o 
   3  -1  15       52.10       55.17      4.66 o 
   4  -1  15       28.88       36.05      5.25 o 
   5  -1  15        0.80        2.24      2.60 o 
  -3   0  15        2.52        6.25      2.83 o 
  -2   0  15        4.22        4.43      2.60 o 
  -1   0  15        0.36       -0.59      1.65 o 
   0   0  15       19.16       16.52      3.01 o 
   1   0  15        3.66        1.56      1.31 o 
   2   0  15        0.08        1.47      1.18 o 
   3   0  15        8.87       12.03      2.03 o 
   4   0  15       13.47       14.07      2.25 o 
   5   0  15       16.54       17.58      3.95 o 
   6   0  15        0.02       -0.18      2.24 o 
  -3   1  15        8.74        2.71      2.48 o 
  -2   1  15       11.46       16.05      3.42 o 
  -1   1  15        1.48        0.65      1.95 o 
   0   1  15        0.38        1.00      1.59 o 
   1   1  15        2.19        2.27      1.25 o 
   2   1  15       16.41       17.34      2.21 o 
   3   1  15       12.75       15.19      2.07 o 
   4   1  15       14.01        8.80      1.78 o 
   5   1  15       10.17       15.53      2.57 o 
   6   1  15        0.92        1.53      2.12 o 
  -3   2  15        3.57        7.55      3.07 o 
  -2   2  15        9.28        8.67      2.77 o 
  -1   2  15        0.03       -1.53      1.53 o 
   0   2  15        0.03       -0.47      1.42 o 
   1   2  15        4.28        6.73      2.30 o 
   2   2  15       10.20        9.03      1.69 o 
   3   2  15       16.67       13.30      2.06 o 
   4   2  15        7.11        9.26      1.92 o 
   5   2  15       26.35       32.24      8.44 o 
   6   2  15        0.01       -0.80      1.62 o 
   7   2  15        1.64       -0.18      2.07 o 
  -3   3  15        7.95       13.10      3.30 o 
  -2   3  15       26.45       31.68      4.31 o 
  -1   3  15        3.48        3.78      2.01 o 
   0   3  15        2.82        4.25      2.07 o 
   1   3  15        0.13       -0.24      1.24 o 
   2   3  15        5.39        4.78      1.89 o 
   3   3  15        4.40        5.13      1.83 o 
   4   3  15       49.70       49.30      3.23 o 
   5   3  15        5.11        3.58      1.52 o 
   6   3  15       11.44       13.18      2.14 o 
   7   3  15        0.79        1.54      1.28 o 
  -3   4  15        6.14        0.59      2.48 o 
  -2   4  15       10.68        8.08      3.01 o 
  -1   4  15        1.42        1.71      1.83 o 
   0   4  15       15.20       20.89      3.42 o 
   1   4  15       11.82       13.63      2.95 o 
   2   4  15       46.84       47.97      4.19 o 
   3   4  15       17.52       20.30      3.07 o 
   4   4  15       72.09       61.66      4.48 o 
   5   4  15        0.21        0.35      1.53 o 
   6   4  15       11.85       17.47      3.19 o 
   7   4  15        7.18        6.66      3.33 o 
  -2   5  15        0.88        2.48      2.30 o 
  -1   5  15       22.34       23.96      3.84 o 
   0   5  15       56.66       70.98      5.07 o 
   1   5  15      121.61      143.26      6.96 o 
   2   5  15       43.57       47.03      4.37 o 
   3   5  15       35.66       40.42      3.95 o 
   4   5  15       40.08       39.00      4.01 o 
   5   5  15        2.95        2.07      1.59 o 
   6   5  15        0.02        2.18      1.71 o 
   7   5  15        0.02        0.06      1.71 o 
  -2   6  15       19.94       19.65      3.66 o 
  -1   6  15        8.66       10.27      2.95 o 
   0   6  15        2.26       -0.41      1.83 o 
   1   6  15        0.85        0.24      1.65 o 
   2   6  15        0.14        0.41      1.42 o 
   3   6  15        9.55        8.91      2.36 o 
   4   6  15       25.29       24.78      3.48 o 
   5   6  15        0.62        0.77      1.59 o 
   6   6  15        0.11        0.83      1.59 o 
   7   6  15        0.47        2.89      1.83 o 
  -1   7  15        1.22       -1.36      1.89 o 
   0   7  15        5.86        8.56      2.60 o 
   1   7  15       18.08       17.64      3.25 o 
   2   7  15        1.07        2.12      1.71 o 
   3   7  15        5.33        0.94      1.53 o 
   4   7  15        1.49        1.48      1.77 o 
   5   7  15        0.07        0.06      1.48 o 
   6   7  15       11.85       14.51      3.01 o 
   0   8  15        7.57        6.79      2.66 o 
   1   8  15        3.30        2.18      2.01 o 
   2   8  15        1.04       -0.30      1.71 o 
   3   8  15        8.52        9.32      2.60 o 
   4   8  15       24.95       27.38      3.84 o 
   5   8  15       12.58       15.69      3.13 o 
  -1  -1  16        4.44        3.84      2.36 o 
   0  -1  16        6.14        4.78      2.54 o 
   1  -1  16        3.98        0.81      2.45 o 
   2  -1  16        0.67        0.11      1.32 o 
   3  -1  16        6.26        1.29      1.67 o 
  -2   0  16        0.33        3.30      2.42 o 
  -1   0  16        0.05       -0.30      2.01 o 
   0   0  16        0.44       -1.48      1.59 o 
   1   0  16        1.72       -0.99      1.74 o 
   2   0  16        4.08        2.78      1.45 o 
   3   0  16        0.27        1.26      1.29 o 
   4   0  16       11.82       10.25      2.66 o 
  -2   1  16        0.41        0.35      2.42 o 
  -1   1  16        1.49        0.47      1.89 o 
   0   1  16        0.09       -1.18      1.71 o 
   1   1  16        2.86        2.45      1.36 o 
   2   1  16        0.07       -1.32      1.08 o 
   3   1  16       24.70       25.89      2.73 o 
   4   1  16        0.59        1.43      1.42 o 
   5   1  16        0.93        0.12      1.36 o 
  -2   2  16        7.16        5.96      2.95 o 
  -1   2  16        3.83        3.78      2.42 o 
   0   2  16        0.21        1.18      1.65 o 
   1   2  16        1.45        1.00      1.59 o 
   2   2  16        0.58        1.36      1.48 o 
   3   2  16       14.62       11.74      2.06 o 
   4   2  16       17.87       19.23      2.49 o 
   5   2  16       11.38       15.14      2.32 o 
   6   2  16        1.96        1.45      1.47 o 
  -2   3  16       31.03       39.95      4.90 o 
  -1   3  16        1.99       -0.12      1.71 o 
   0   3  16        0.61       -0.35      1.71 o 
   1   3  16        3.66        5.31      2.01 o 
   2   3  16       13.30       12.69      2.66 o 
   3   3  16        0.72       -0.59      1.48 o 
   4   3  16       23.15       27.82      2.75 o 
   5   3  16       71.59       73.78      4.16 o 
   6   3  16        5.50        4.11      1.61 o 
  -2   4  16        0.43       -1.53      2.12 o 
  -1   4  16        2.76        6.43      2.42 o 
   0   4  16       21.46       24.43      3.89 o 
   1   4  16       14.22       11.80      2.83 o 
   2   4  16       14.01       14.10      2.95 o 
   3   4  16       32.58       28.44      3.78 o 
   4   4  16        1.21       -0.24      1.59 o 
   5   4  16        7.39        2.01      1.83 o 
   6   4  16       14.69        9.62      2.42 o 
  -1   5  16        7.56       11.62      3.13 o 
   0   5  16        0.14       -0.71      1.59 o 
   1   5  16      101.90      100.72      6.14 o 
   2   5  16      219.31      224.15      9.09 o 
   3   5  16        5.00        3.13      2.01 o 
   4   5  16        6.17       12.15      2.71 o 
   5   5  16        9.60       15.52      3.13 o 
   6   5  16        1.15       -1.42      1.71 o 
  -1   6  16       20.34       22.48      4.07 o 
   0   6  16        5.00        3.72      2.24 o 
   1   6  16       12.00       15.87      3.25 o 
   2   6  16        0.02       -0.71      1.59 o 
   3   6  16        3.98        0.12      1.71 o 
   4   6  16        0.03       -1.00      1.48 o 
   5   6  16        3.13        4.01      2.12 o 
   6   6  16        0.23        0.83      1.89 o 
   0   7  16        0.39       -0.30      2.01 o 
   1   7  16        6.12        5.19      2.48 o 
   2   7  16        1.52        0.77      1.89 o 
   3   7  16        2.75       -0.53      1.65 o 
   4   7  16        1.69        5.66      2.48 o 
   5   7  16       14.77       19.00      3.36 o 
   3   8  16        0.89       -0.18      1.83 o 
   1   0  17        1.81        2.29      1.58 o 
   2   0  17        3.90        4.43      1.77 o 
   0   1  17        0.01       -0.94      1.65 o 
   1   1  17        2.82        2.36      2.01 o 
   2   1  17        2.06        2.72      1.62 o 
   3   1  17       12.94        9.72      1.98 o 
   4   1  17        1.35        0.54      1.53 o 
  -1   2  17        0.06       -0.65      2.01 o 
   0   2  17        1.30        2.30      2.30 o 
   1   2  17        0.23       -0.71      1.65 o 
   2   2  17        0.43        0.00      1.59 o 
   3   2  17        2.98        2.96      1.53 o 
   4   2  17        3.41        1.22      1.42 o 
  -1   3  17        1.59       -2.92      1.95 o 
   0   3  17        0.40        1.77      2.18 o 
   1   3  17        0.01       -0.71      1.65 o 
   2   3  17        8.47       10.03      2.66 o 
   3   3  17        1.31       -0.65      1.30 o 
   4   3  17        0.64       -0.53      1.65 o 
   5   3  17       10.03        8.33      1.98 o 
   0   4  17       18.06       23.60      3.89 o 
   1   4  17        3.32        1.89      2.12 o 
   2   4  17        3.68        3.78      1.95 o 
   3   4  17        1.14       -2.12      1.42 o 
   4   4  17        1.98       -0.89      1.71 o 
   5   4  17        0.25        1.06      1.89 o 
   0   5  17        0.02       -2.74      1.83 o 
   1   5  17        0.67        3.07      2.18 o 
   2   5  17       11.14       10.56      3.07 o 
   3   5  17       17.09       20.89      3.48 o 
   4   5  17        2.58        4.90      2.18 o 
   5   5  17        4.24        5.19      2.42 o 
   1   6  17        1.07       -0.35      1.95 o 
   2   6  17        8.81       11.27      2.89 o 
   3   6  17        3.91        1.48      1.95 o 
   4   6  17        4.81        5.66      2.24 o 
                                                 
